# Supplementary material for: Using Neisseria meningitidis genomic diversity to inform outbreak strain identification
Source: PLoS Pathog. 2021 May 18;17(5):e1009586. doi: 10.1371/journal.ppat.1009586 (PMC8177650; doi:10.1371/journal.ppat.1009586)
Supplement: S1 Table — The table includes the isolate name, identifier for the genome sequence in the PubMLST database, year collected, country of origin, state of origin (for US isolates), MLST (Sequence Type and Clonal Complex), finetyping antigens (PorA, FetA), serogroup, PopPunk genomic cluster, outbreak identifier if applicable, and whether it was a single-contig genome assembly used as a reference for alignment of the genomic cluster. (XLSX) [file ppat.1009586.s001.xlsx]

## Sheet: SupTable1-isolates
isolate	PubMLST_ID	Year_Collected	Country	State	MLST_ST	MLST_cc	PorA_type	FetA	serogroup	Genomic_cluster	Outbreak	Reference for genomic cluster alignment	Comment
M20997	97612	2010	United States	California	11	CC11	P1.5,2	F4-12	C	1	N/A
M21173	97611	2010	United States	Massachusetts	23	CC23	P1.5-1,2-2	F5-8	Y	3	N/A
M21201	97610	2010	United States	West Virginia	32	CC32	P1.7,16	F3-3	B	5	N/A
M21212	97609	2010	United States	Georgia	8940	unassigned	P1.21,16-36	F5-8	B	16	N/A
M21259	39864	2010	United States	Oregon	32	CC32	P1.7,16	F3-3	C	5	OB02
M21260	97608	2010	United States	Oregon	32	CC32	P1.7,16	F1-7	B	5	N/A
M21261	97607	2010	United States	Oregon	7580	CC461	P1.22-1,14	F3-9	B	10	N/A
M21264	38967	2010	United States	Florida	11596	unassigned	P1.5-2,10	F1-8	B	44	N/A
M21279	97606	2010	United States	Florida	136	CC41/44	P1.20,23-7	F3-29	B	2	N/A
M21281	29486	2010	United States	Florida	10824	CC41/44	P1.22,14-6	F1-5	B	2	N/A
M21294	39916	2010	United States	Ohio	269	CC269	P1.22,9	F5-1	B	4	OB03
M21295	39915	2010	United States	Ohio	269	CC269	P1.22,9	F5-1	B	4	OB03
M21310	14997	2010	United States	Arizona	8249	CC41/44	P1.7-4,1	F1-112	B	2	N/A
M21317	39910	2010	United States	Ohio	269	CC269	P1.22,9	F5-1	B	4	OB03
M21374	39865	2010	United States	Oklahoma	11	CC11	P1.5-1,10-8	F3-6	C	1	OB04
M21417	97605	2010	United States	Florida	1655	CC23	P1.5-1,10-1	F4-1	Y	3	N/A
M21427	39866	2010	United States	Oklahoma	11	CC11	P1.5-1,10-8	F3-6	C	1	OB04
M21428	39867	2010	United States	Oklahoma	11	CC11	P1.5-1,10-8	F3-6	C	1	OB04
M21432	39868	2010	United States	Oklahoma	11	CC11	P1.5-1,10-8	F3-6	C	1	OB04
M21437	97604	2010	United States	Hawaii	11	CC11	P1.5-1,2-2	F3-6	C	1	N/A
M21452	97603	2010	United States	Oregon	32	CC32	P1.7,16-20	F3-3	B	5	N/A
M21454	45205	2010	United States	Oregon	32	CC32	P1.7,16	F3-3	B	5	N/A
M21464	97602	2010	United States	Florida	1249	CC32	P1.7,16	F3-3	B	5	N/A
M21466	97601	2010	United States	Florida	32	CC32	P1.7,16-20	F3-3	B	5	N/A
M21471	97600	2010	United States	Minnesota	2006	CC103	P1.5-1,10-4	F3-9	C	8	N/A
M21487	97599	2010	United States	Georgia	178	CC178	P1.19-1,15	F5-28	NG	18	N/A
M21502	97598	2010	United States	New Mexico	23	CC23	P1.5-1,2-2	F5-8	Y	3	N/A
M21503	96233	2010	United States	New Mexico	3587	CC23	P1.5-2,10-2	F4-1	Y	3	N/A
M21514	97597	2010	United States	Florida	162	CC162	P1.22,14	F5-9	B	13	N/A
M21548	29489	2010	United States	Washington	23	CC23	P1.5-1,2-2	F5-8	Y	3	N/A
M21572	97596	2010	United States	New York	1157	CC1157	P1.21-7,16	F5-36	NG	11	N/A
M21577	97595	2010	United States	Texas	1649	CC1157	P1.21-7,16-130	F4-1	C	11	N/A
M21590	97594	2010	United States	Maryland	8537	unassigned	P1.21,16-36	F5-8	B	16	N/A
M21591	50529	2010	United States	Maryland	2724	CC11	P1.21-7,16	F3-6	C	1	N/A
M21600	97593	2010	United States	Oregon	32	CC32	P1.7,16	F3-3	B	5	N/A
M21614	97592	2010	United States	Indiana	44	CC41/44	P1.12-1,16-8	F1-7	B	2	N/A
M21615	97591	2010	United States	Indiana	1136	CC1136	P1.18-4,25	F4-1	NG	35	N/A
M21617	97590	2010	United States	Indiana	23	CC23	P1.5-2,10-1	F4-1	Y	3	N/A
M21619	97589	2010	United States	Indiana	32	CC32	P1.7,16-20	F3-3	B	5	N/A
M21623	97588	2010	United States	Tennessee	23	CC23	P1.5-1,2-2	F5-8	Y	3	N/A
M21641	97587	2010	United States	Florida	11	CC11	P1.5,2	F3-6	C	1	N/A
M21643	97586	2010	United States	West Virginia	154	CC41/44	P1.7-2,4	F1-5	B	2	N/A
M21645	97585	2010	United States	Florida	11	CC11	P1.5-1,10-8	F3-6	C	1	N/A
M21672	97584	2010	United States	Georgia	11	CC11	P1.5,2	F4-12	C	1	N/A
M21687	97583	2010	United States	Florida	10826	CC11	P1.5,2	F1-1	W	1	N/A
M21688	97582	2010	United States	Florida	11	CC11	P1.5,2	F1-1	W	1	N/A
M21710	97581	2010	United States	Florida	32	CC32	P1.7,16-20	F3-3	B	5	N/A
M21714	39869	2010	United States	Colorado	11	CC11	P1.22-1,14	F3-6	C	1	OB05
M21716	39870	2010	United States	Colorado	11	CC11	P1.22-1,14	F3-6	C	1	OB05	1	PacBio sequence assembly
M21717	39871	2010	United States	Colorado	11	CC11	P1.22-1,14	F3-6	C	1	OB05
M21718	39872	2010	United States	Colorado	11	CC11	P1.22-1,14	F3-6	C	1	OB05
M21733	97580	2010	United States	Connecticut	11	CC11	P1.5,2	F4-12	C	1	N/A
M21736	39713	2010	United States	Oregon	32	CC32	P1.7,16	F3-3	C	5	OB02
M21737	97579	2010	United States	Oregon	1157	CC1157	P1.5-1,9	F5-36	B	11	N/A
M21738	45206	2010	United States	Oregon	1946	CC461	P1.19-2,13-1	F3-9	B	10	N/A
M21739	97578	2010	United States	Oregon	23	CC23	P1.5-2,10-1	F4-1	Y	3	N/A
M21740	97577	2010	United States	Oregon	22	CC22	P1.18-1,3	F4-1	W	7	N/A
M21845	97576	2010	United States	California	32	CC32	P1.7,16	F1-7	B	5	N/A
M21847	97575	2010	United States	California	32	CC32	P1.7,16-20	F3-3	B	5	N/A
M21853	97574	2010	United States	California	154	CC41/44	P1.7-2,4	F1-5	B	2	N/A
M21854	97573	2010	United States	California	23	CC23	P1.5-2,10-1	F4-1	Y	3	N/A
M21855	97572	2010	United States	California	409	CC41/44	P1.18-1,34	F1-5	B	2	N/A
M21856	97571	2010	United States	California	23	CC23	P1.5-2,10-1	F4-1	Y	3	N/A
M21861	97570	2010	United States	California	269	CC269	P1.19-1,15-11	F5-1	B	4	N/A
M21864	97569	2010	United States	California	23	CC23	P1.5-2,10-1	F4-1	Y	3	N/A
M21865	97568	2010	United States	California	1157	CC1157	P1.5-1,9	F5-36	B	11	N/A
M21867	97567	2010	United States	California	355	CC269	P1.12-1,14-2	F5-18	B	40	N/A
M21873	97566	2010	United States	California	22	CC22	P1.18-1,3	F4-1	W	7	N/A
M21876	97565	2010	United States	California	23	CC23	P1.5-2,10-1	F4-1	Y	3	N/A
M21878	97564	2010	United States	California	1364	CC32	P1.7,16	F3-3	B	5	N/A
M21880	97563	2010	United States	California	44	CC41/44	P1.7-5,1	F1-7	B	2	N/A
M21883	97562	2010	United States	California	32	CC32	P1.7,16-20	F3-3	B	5	N/A
M21885	97561	2010	United States	California	5770	CC175	P1.5-1,10-7	F1-7	B	63	N/A
M21886	97560	2010	United States	California	43	CC41/44	P1.19-5,15-1	F1-5	B	2	N/A
M21887	97559	2010	United States	California	23	CC23	P1.5-2,10-1	F4-1	Y	3	N/A
M21888	97558	2010	United States	California	11	CC11	P1.5-1,10-8	N/A	C	1	N/A
M21902	50530	2010	United States	New Mexico	11	CC11	P1.5-1,10-8	F5-8	C	1	N/A
M21920	45207	2010	United States	New York	1946	CC461	P1.19-2,13-1	F3-9	B	10	N/A
M21952	97557	2010	United States	Oregon	23	CC23	P1.5-2,10-1	F4-1	Y	3	N/A
M21953	97556	2010	United States	Oregon	44	CC41/44	P1.22,14	F1-7	B	2	N/A
M21954	39714	2010	United States	Oregon	32	CC32	P1.7,16	F3-3	C	5	OB02
M21955	39863	2010	United States	Oregon	32	CC32	P1.7,16	F3-3	C	5	OB02
M21956	97555	2010	United States	Oregon	32	CC32	P1.7,16	F3-3	B	5	N/A
M21980	97554	2010	United States	New York	1158	CC22	P1.18-1,3	F2-27	W	7	N/A
M21981	97553	2010	United States	Minnesota	2048	unassigned	P1.12-1,16-8	F3-6	B	4	N/A
M22005	97552	2010	United States	Connecticut	1624	CC167	P1.5-1,10-4	F3-4	Y	9	N/A
M22009	97551	2010	United States	Arizona	32	CC32	P1.7,16-20	F3-3	B	5	N/A
M22010	97550	2010	United States	North Carolina	1679	CC35	P1.22-1,14	F4-1	C	12	N/A
M22011	97549	2010	United States	Maryland	1249	CC32	P1.7,16	F3-3	B	5	N/A
M22012	97548	2010	United States	Maryland	32	CC32	P1.7,16	F1-7	B	5	N/A
M22030	97547	2010	United States	Colorado	23	CC23	P1.5-1,2-2	F5-8	Y	3	N/A
M22033	97546	2010	United States	Colorado	23	CC23	P1.5-2,10-1	F4-1	Y	3	N/A
M22057	39873	2010	United States	Colorado	11	CC11	P1.22-1,14	F3-6	C	1	OB05
M22061	97545	2010	United States	Oregon	3582	CC23	P1.5-1,2-68	F5-8	Y	3	N/A
M22069	59300	2010	United States	Georgia	14383	CC41/44	P1.7-4,14-6	F1-7	B	2	N/A
M22092	97544	2010	United States	Florida	213	CC213	P1.22,14	F5-5	B	6	N/A
M22103	97543	2010	United States	South Carolina	32	CC32	P1.7,16-20	F3-3	B	5	N/A
M22107	97542	2010	United States	Tennessee	1157	CC1157	P1.22,14-6	F5-36	B	11	N/A
M22108	97541	2010	United States	Tennessee	3582	CC23	P1.5-1,2-2	F5-8	Y	3	N/A
M22151	29491	2010	United States	Washington	10829	CC32	P1.7,16	F3-3	B	5	N/A
M22152	97540	2010	United States	Washington	32	CC32	P1.7,16	F3-3	B	5	N/A
M22297	97539	2010	United States	Mississippi	39	CC198	P1.18,25-1	F5-5	NG	21	N/A
M22323	97538	2010	United States	Pennsylvania	283	CC269	P1.22,14	F1-15	B	4	N/A
M22327	39874	2010	United States	Colorado	11	CC11	P1.22-1,14	F3-6	C	1	OB05
M22339	29492	2010	United States	Indiana	10830	CC35	P1.22-1,14	F1-33	B	12	N/A
M22341	29493	2010	United States	Indiana	10831	CC41/44	P1.7-1,1	F3-29	B	2	N/A
M22357	97537	2010	United States	Oregon	32	CC32	P1.19-7,15	F3-3	B	5	N/A
M22358	97536	2010	United States	Oregon	3582	CC23	P1.5-1,2-2	F5-8	Y	3	N/A
M22388	97535	2010	United States	Tennessee	2533	CC23	P1.5-1,2-2	F5-8	Y	3	N/A
M22389	97534	2010	United States	Tennessee	1624	CC167	P1.5-1,2-2	F4-1	Y	9	N/A
M22391	97533	2010	United States	Wisconsin	60	CC60	P1.5,2	F1-7	NG	14	N/A
M22492	97532	2010	United States	Colorado	23	CC23	P1.5-1,2-2	F5-8	Y	3	N/A
M22495	97531	2010	United States	Georgia	11	CC11	P1.5-1,10-1	F3-6	C	1	N/A
M22508	97530	2010	United States	Minnesota	23	CC23	P1.5-1,2-2	F5-8	Y	3	N/A
M22539	97529	2010	United States	Maryland	11	CC11	P1.5-1,10-8	F3-6	C	1	N/A
M22540	97528	2010	United States	Maryland	11	CC11	P1.5-1,10-8	F3-6-OutOfFrame	C	1	N/A
M22541	97527	2010	United States	Oregon	22	CC22	P1.18-1,3	F4-1	W	7	N/A
M22542	97526	2010	United States	Oregon	1625	CC23	P1.5-1,2-2	F5-8	Y	3	N/A
M22543	103432	2010	United States	Oregon	1163	CC269	P1.22,16	F5-12	B	4	N/A	12, 4, 19	PacBio sequence assembly
M22544	97525	2010	United States	Oregon	23	CC23	P1.5-1,2-2	F5-8	Y	3	N/A
M22551	97524	2010	United States	Florida	32	CC32	P1.7,16	F3-3	B	5	N/A
M22567	97523	2010	United States	Florida	23	CC23	P1.5-2,10-1	F4-1	Y	3	N/A
M22568	28789	2010	United States	Florida	162	CC162	P1.7-2,4-39	F5-9	B	13	N/A
M22576	97522	2010	United States	Illinois	1117	CC1117	P1.18-1,30	F3-7	NG	62	N/A
M22604	97521	2010	United States	Oregon	23	CC23	P1.5-1,2-2	F5-8	Y	3	N/A
M22605	45105	2010	United States	Oregon	2048	unassigned	P1.19-27,15-1	F3-6	C	4	N/A
M22607	97520	2010	United States	New York	11	CC11	P1.5-1,10-8	F3-6	C	1	N/A
M22617	97519	2010	United States	Maine	1649	CC1157	P1.21-7,16	F5-36	B	11	N/A
M22729	97518	2010	United States	Tennessee	11	CC11	P1.5-1,10-8	F3-6	C	1	N/A
M22862	97517	2010	United States	Tennessee	11	CC11	P1.5-1,10-8	F3-6	C	1	N/A
M22893	97516	2011	United States	Minnesota	32	CC32	P1.7,16-20	F3-3	B	5	N/A
M22897	97515	2010	United States	Connecticut	11	CC11	P1.5-1,10-8	N/A	C	1	N/A
M22900	39875	2010	United States	Colorado	11	CC11	P1.22-1,14	F3-6	C	1	OB05
M22926	97514	2011	United States	Georgia	23	CC23	P1.5-2,10-1	F4-1	Y	3	N/A
M22933	97513	2011	United States	Idaho	23	CC23	P1.5-1,2-2	F5-8	Y	3	N/A
M22935	97512	2011	United States	Oregon	23	CC23	P1.5-1,2-2	F5-8	Y	3	N/A
M22936	96234	2011	United States	Oregon	767	CC167	P1.5-1,10-8	F5-129	Y	9	N/A
M22949	97511	2010	United States	Indiana	32	CC32	P1.7-11,16-20	F3-3	B	5	N/A
M22952	97510	2010	United States	Indiana	32	CC32	P1.7,16-20	F3-3	B	5	N/A
M22957	45107	2010	United States	California	2006	CC103	P1.5-1,10-4	F3-9	C	8	N/A
M22958	97509	2010	United States	California	3582	CC23	P1.5-1,2-2	F5-8	Y	3	N/A
M22960	21572	2010	United States	California	10216	unassigned	P1.21,16	F5-5	C	44	N/A
M22962	45208	2011	United States	California	6119	unassigned	P1.12-8,16-119	F5-81	NG	61	N/A
M22963	97508	2011	United States	California	414	CC41/44	P1.18,25	F1-84	B	2	N/A
M22964	97507	2011	United States	California	11	CC11	P1.5-1,10-8	F3-6	C	1	N/A
M22965	97506	2011	United States	California	6800	CC23	P1.5-1,2-2	F5-8	Y	3	N/A
M22989	29495	2010	United States	California	10833	CC23		N/A	Y	3	N/A
M23001	97505	2010	United States	California	11	CC11	P1.5-1,10-8	F3-6	C	1	N/A
M23005	29499	2010	United States	California	11	CC11	P1.5,2	F4-12	C	1	N/A
M23008	97504	2010	United States	California	269	CC269	P1.7-1,10-4	F5-1	B	4	N/A
M23047	97503	2010	United States	Maryland	11	CC11	P1.5-1,10-8	F3-6-OutOfFrame	C	1	N/A
M23083	45109	2011	United States	New York	3780	CC103	P1.22,14-6	F3-9	C	8	N/A
M23084	97502	2011	United States	Oregon	23	CC23	P1.5-1,2-2	F5-8	Y	3	N/A
M23085	97501	2011	United States	Oregon	2006	CC103	P1.5-1,10-4	F3-9	C	8	N/A
M23086	97500	2011	United States	Oregon	2254	CC22	P1.18-1,3	F4-1	W	7	N/A
M23092	20676	2011	United States	Georgia	10010	CC41/44	P1.12-1,13-2	F1-7	B	2	N/A
M23151	45110	2011	United States	California	11	CC11	P1.5-1,10-8	F3-6	C	1	N/A
M23152	97499	2011	United States	California	2006	CC103	P1.5-1,10-4	F3-9	C	8	N/A
M23159	97498	2011	United States	Colorado	23	CC23	P1.5-1,2-2	F5-8	Y	3	N/A
M23160	97497	2011	United States	Colorado	23	CC23	P1.5-1,2-2	F5-8	Y	3	N/A
M23162	21571	2011	United States	California	10215	CC11	P1.5,2	F3-12	C	1	N/A
M23168	97496	2011	United States	Tennessee	7582	unassigned	P1.5-1,10-1	F1-7	B	14	N/A
M23169	97495	2010	United States	Tennessee	44	CC41/44	P1.7-1,1	F1-7	B	2	N/A
M23188	97494	2011	United States	Connecticut	6800	CC23	P1.5-1,2-2	F5-8	Y	3	N/A
M23190	97493	2011	United States	Minnesota	22	CC22	P1.18-1,3	F4-1	W	7	N/A
M23191	97492	2011	United States	Minnesota	23	CC23	P1.5-1,2-2	F5-8	Y	3	N/A
M23192	20691	2011	United States	Minnesota	162	CC162	P1.22,14	F5-1	B	13	N/A
M23208	97491	2010	United States	Pennsylvania	1624	CC167	P1.5-1,10-4	F3-4	Y	9	N/A
M23209	97490	2010	United States	Pennsylvania	7575	unassigned	P1.17,16-49	N/A	B	2	N/A
M23227	97489	2011	United States	Oregon	11	CC11	P1.5,2	F4-12	C	1	N/A
M23228	97488	2011	United States	Oregon	11	CC11	P1.5,2	F4-12	C	1	N/A
M23229	97487	2011	United States	Oregon	3582	CC23	P1.5-1,2-2	F5-8	Y	3	N/A
M23230	97486	2011	United States	Oregon	1364	CC32	P1.7-2,13-1	F3-3	B	5	N/A
M23232	45209	2011	United States	Oregon	2006	CC103	P1.5-1,10-4	F3-9	B	8	N/A
M23250	97485	2011	United States	Connecticut	23	CC23	P1.5-2,10-1	F4-1	Y	3	N/A
M23252	20677	2011	United States	Maryland	10011	CC23	P1.5-2,10-1	F4-1	Y	3	N/A
M23276	97484	2011	United States	California	3582	CC23	P1.5-1,2-2	F5-8	Y	3	N/A
M23280	97483	2011	United States	Georgia	23	CC23	P1.5-1,2-2	F5-8	Y	3	N/A
M23281	20692	2011	United States	Georgia	10026	CC32	P1.7,16	F3-3	B	5	N/A
M23303	97482	2011	United States	Vermont	283	CC269	P1.19-1,15-11	F5-9	C	4	N/A
M23326	97481	2011	United States	Oregon	3582	CC23	P1.5-1,2-2	F5-8	Y	3	N/A
M23327	45111	2011	United States	Oregon	32	CC32	P1.7,16	F3-3	C	5	N/A
M23328	97480	2011	United States	Oregon	23	CC23	P1.5-1,2-2	F5-8	Y	3	N/A
M23329	97479	2011	United States	Oregon	23	CC23	P1.5-1,2-2	F5-8	Y	3	N/A
M23347	36690	2011	United States	Florida	461	CC461	P1.19-2,13	F5-5	W	10	N/A
M23352	97478	2011	United States	California	11	CC11	P1.5,2	F4-12	C	1	N/A
M23369	97477	2011	United States	New Mexico	11	CC11	P1.5-1,10-8	F3-6	C	1	N/A
M23405	97476	2011	United States	Vermont	11	CC11	P1.5-1,10-8	F1-45	C	1	N/A
M23485	20678	2011	United States	Minnesota	10012	CC32	P1.7,16	F3-3	B	5	N/A
M23486	97475	2011	United States	Minnesota	32	CC32	P1.7,16-20	F3-3	B	5	N/A
M23487	97474	2011	United States	Minnesota	23	CC23	P1.5-2,10-1	F4-1	Y	3	N/A
M23548	45210	2011	United States	Colorado	35	CC35	P1.22-1,14	F5-69	B	12	N/A
M23561	97473	2011	United States	Maryland	11	CC11	P1.5,2	F1-1	W	1	N/A
M23562	97472	2011	United States	Maryland	1249	CC32	P1.7,16	F3-3	B	5	N/A
M23563	97471	2011	United States	Maryland	11	CC11	P1.5-1,10-8	F3-6	C	1	N/A
M23564	97470	2011	United States	Maryland	136	CC41/44	P1.17,16-3	F1-143	B	2	N/A
M23565	20690	2011	United States	Maryland	10024	unassigned	P1.7-1,1	F5-8	Y	3	N/A
M23566	103397	2011	United States	Maryland	1649	CC1157	P1.22,9	F5-36	NG	11	N/A	11	PacBio sequence assembly
M23580	97469	2011	United States	Georgia	23	CC23	P1.5-2,10-1	F5-12	Y	3	N/A
M23581	97468	2011	United States	Georgia	11	CC11	P1.5-1,10-8	F3-6	C	1	N/A
M23593	45211	2011	United States	Oregon	32	CC32	P1.7,16	F3-3	B	5	N/A
M23595	97467	2011	United States	Oregon	32	CC32	Peptide not found	F3-3	B	5	N/A
M23596	97466	2011	United States	Oregon	7571	CC22	P1.18-1,3	F4-1	W	7	N/A
M23598	20679	2011	United States	Oregon	32	CC32	P1.7-2,16	F3-3	B	5	N/A
M23599	45113	2011	United States	California	11	CC11	Peptide not found	F4-12	C	1	N/A
M23600	45114	2011	United States	California	11	CC11	P1.5-1,10-8	F3-6	C	1	N/A
M23616	97465	2011	United States	California	278	CC35	P1.7-2,13	F1-7	NG	12	N/A
M23625	20680	2011	United States	Tennessee	10331	CC23	P1.5-1,2-2	F5-8	Y	3	N/A
M23675	31147	2011	United States	New York	10991	CC167	P1.5-1,10-4	F3-9	Y	9	N/A
M23677	45115	2011	United States	New York	11	CC11	P1.5-1,10-8	F3-6	C	1	N/A
M23694	38521	2011	United States	Minnesota	11533	unassigned	P1.21-7,16-46	F3-1	B	36	N/A
M23695	20682	2011	United States	Minnesota	1624	CC167	P1.5-1,10-4	F3-4	Y	9	N/A
M23696	97464	2011	United States	Minnesota	35	CC35	P1.22-1,14	F4-1	B	12	N/A
M23697	97463	2011	United States	Minnesota	23	CC23	P1.5-1,2-2	F5-8	Y	3	N/A
M23701	20683	2011	United States	Oregon	2254	CC22	P1.18-1,3	F4-1	W	7	N/A
M23739	20684	2011	United States	Maryland	136	CC41/44	P1.17,16-3	F1-143	B	2	N/A
M23757	20685	2011	United States	New York	11543	CC1157	P1.21-7,16	F5-36	NG	11	N/A
M23763	39876	2010	United States	Colorado	11	CC11	P1.22-1,14	F3-6	C	1	OB05
M23792	97462	2011	United States	New York	1624	CC167	P1.5-1,10-4	F3-4	Y	9	N/A
M23803	97461	2011	United States	Georgia	11	CC11	P1.5-1,10-8	F3-6	C	1	N/A
M23804	20686	2011	United States	Georgia	11	CC11	P1.5,2	F1-1	W	1	N/A
M23805	97460	2011	United States	Georgia	3582	CC23	P1.5-1,2-2	F5-8	Y	3	N/A
M23817	97459	2010	United States	Tennessee	437	CC41/44	P1.22-1,14	F5-2	B	2	N/A
M23863	20687	2011	United States	New York	23	CC23	P1.5-1,2-2	F5-8	Y	3	N/A
M23895	97458	2010	United States	Massachusetts	35	CC35	P1.22-1,14	F4-1	B	12	N/A
M23896	28786	2010	United States	Massachusetts	10851	CC32	P1.7,10-95	F1-28	B	5	N/A
M23897	97457	2010	United States	Massachusetts	1194	CC41/44	P1.22,14	F1-5	B	2	N/A
M23899	20688	2011	United States	Maryland	11176	CC167	P1.5-1,10-4	F3-4	Y	9	N/A
M23900	97456	2011	United States	Maryland	8534	CC23	P1.5-1,2-2	F5-8	Y	3	N/A
M23937	97455	2011	United States	New Mexico	23	CC23	P1.5-2,10-1	F4-1	Y	3	N/A
M23948	38522	2011	United States	Georgia	11	CC11	P1.5-1,10-8	F3-6	C	1	N/A
M23949	97454	2011	United States	Georgia	11	CC11	P1.5-1,10-8	F3-6	C	1	N/A
M23950	97453	2011	United States	Georgia	2966	CC41/44	P1.7-2,14	F5-5	B	60	N/A
M23969	97452	2011	United States	Oregon	3582	CC23	P1.5-1,2-2	F5-8	Y	3	N/A
M23970	97451	2011	United States	Oregon	11	CC11	P1.5,2	F4-12	C	1	N/A
M23971	103433	2011	United States	Oregon	917	CC37	P1.18-1,3	F1-122	C	43	N/A	21	PacBio sequence assembly
M23974	97450	2011	United States	New York	23	CC23	P1.5-2,10-1	F4-1	Y	3	N/A
M23978	45212	2011	United States	Pennsylvania	1624	CC167	P1.5-1,10-1	F3-4	B	9	OB15
M23979	45213	2011	United States	Pennsylvania	1624	CC167	P1.5-1,10-1	F3-4	B	9	OB15
M23980	45214	2011	United States	Pennsylvania	32	CC32	P1.7,16-21	N/A	B	5	N/A
M24011	97449	2011	United States	Minnesota	32	CC32	P1.7,16-20	F3-3	B	5	N/A
M24012	20689	2011	United States	Minnesota	3411	CC41/44	P1.7-2,4	F1-5	B	2	N/A
M24013	54176	2011	United States	Minnesota	1649	CC1157	P1.22,9	F5-36	NG	11	N/A
M24026	97448	2011	United States	Georgia	11	CC11	P1.5-1,10-8	F3-6	C	1	N/A
M24032	97447	2011	United States	Oregon	23	CC23	P1.5-2,10-1	F4-1	Y	3	N/A
M24034	97446	2011	United States	Oregon	23	CC23	P1.5-1,2-2	F4-1	Y	3	N/A
M24035	97445	2011	United States	Oregon	11	CC11	P1.5,2	F4-12	C	1	OB17
M24042	97444	2010	United States	North Carolina	461	CC461	P1.19-2,13-1	F5-5	B	10	N/A
M24043	59294	2010	United States	North Carolina	14382	CC41/44	P1.5,2	F3-6	B	2	N/A
M24049	102644	2010	United States	North Carolina	23	CC23	P1.5-1,2-2	F5-8	Y	3	N/A	3	PacBio sequence assembly
M24108	97443	2011	United States	California	23	CC23	P1.5-2,10-1	F4-1	NG	3	N/A
M24119	97442	2011	United States	Oregon	32	CC32	P1.7,16	F3-3	B	5	N/A
M24194	97441	2011	United States	Maryland	1624	CC167	P1.5-1,10-4	F3-4	Y	9	N/A
M24239	97440	2011	United States	Minnesota	23	CC23	P1.5-1,2-2	F5-8	Y	3	N/A
M24249	39905	2011	United States	California	32	CC32	P1.7,16-20	F3-3	B	5	OB06
M24250	39918	2011	United States	California	9313	CC32	P1.7,16-20	F3-3	B	5	OB06
M24251	39917	2011	United States	California	9314	CC41/44	P1.7-1,1	F3-29	B	2	OB06
M24260	97439	2012	United States	New Mexico	41	CC41/44	P1.7-2,4	F1-5	B	2	N/A
M24267	97438	2011	United States	Colorado	2459	CC41/44	P1.7-1,1	F5-2	B	2	N/A
M24268	45218	2012	United States	Colorado	44	CC41/44	P1.7-4,1	F1-7	B	2	N/A
M24289	97437	2011	United States	Maryland	11	CC11	P1.5-1,10-8	F3-6	C	1	N/A
M24290	97436	2011	United States	Maryland	32	CC32	P1.7,16-20	F3-3	B	5	N/A
M24291	38523	2011	United States	Maryland	11544	CC23	P1.5-2,10-1	N/A	Y	3	N/A
M24292	97435	2012	United States	Maryland	9997	CC167	P1.5-2,10-1	F3-4	Y	9	N/A
M24293	97434	2011	United States	Maryland	23	CC23	P1.5-1,2-2	F5-8	Y	3	N/A
M24328	97433	2012	United States	Oregon	3582	CC23	P1.5-1,2-68	F5-8	Y	3	N/A
M24329	97432	2012	United States	Oregon	3582	CC23	P1.5-1,2-2	F5-8	Y	3	N/A
M24330	45219	2012	United States	Oregon	32	CC32	P1.7,16	F3-3	B	5	N/A
M24331	97431	2012	United States	Oregon	11	CC11	P1.5,2	F4-12	C	1	OB17
M24332	45220	2012	United States	Oregon	213	CC213	P1.22,14	F5-5	B	6	N/A
M24333	97430	2012	United States	Oregon	11	CC11	P1.5,2	F4-12	C	1	OB17
M24334	97429	2012	United States	Oregon	3582	CC23	P1.5-1,2-2	F5-8	Y	3	N/A
M24446	97428	2012	United States	Georgia	11	CC11	P1.5-1,10-8	F3-6	C	1	N/A
M24550	97427	2011	United States	Tennessee	1624	CC167	P1.5-1,2-2	F4-1	Y	9	N/A
M24551	97426	2012	United States	New York	32	CC32	P1.7,16	F3-3	B	5	N/A
M24555	36691	2012	United States	Oregon	22	CC22	P1.18-1,3	F4-1	W	7	N/A
M24617	97425	2012	United States	Georgia	1624	CC167	P1.5-1,10-4	F3-4	Y	9	N/A
M24633	97424	2012	United States	Minnesota	35	CC35	P1.22-1,14	F4-1	B	12	N/A
M24671	45221	2012	United States	Oregon	32	CC32	P1.7,16-20	F3-3	B	5	N/A
M24672	45222	2012	United States	Colorado	414	CC41/44	P1.5-1,10-4	F1-5	B	2	N/A
M24810	97423	2012	United States	Georgia	11	CC11	P1.5-1,10-8	F3-6	C	1	N/A
M24811	97422	2012	United States	Georgia	23	CC23	P1.5-1,2-2	F5-8	Y	3	N/A
M24839	97421	2012	United States	Florida	11	CC11	P1.5,2	F1-1	W	1	N/A
M24930	39881	2012	United States	New York	11	CC11	P1.5-1,10-8	F3-6	C	1	OB07
M24987	97420	2012	United States	Tennessee	1624	CC167	P1.5-1,2-2	F4-1	Y	9	N/A
M24998	45223	2012	United States	Oregon	570	CC35	P1.22-1,14	F5-2	B	12	N/A
M24999	45224	2012	United States	Oregon	32	CC32	P1.7,16	F3-3	B	5	N/A
M25000	45225	2012	United States	Oregon	5888	unassigned	P1.22,14	F1-7	B	2	N/A
M25019	97419	2012	United States	Florida	11	CC11	P1.5,2	F1-1	W	1	N/A
M25024	97418	2012	United States	Florida	11	CC11	P1.5,2	F1-1	W	1	N/A
M25025	97417	2012	United States	Georgia	23	CC23	P1.5-2,10-1	F4-1	Y	3	N/A
M25060	97416	2012	United States	Minnesota	23	CC23	P1.5-2,10-1	F4-1	Y	3	N/A
M25118	97415	2012	United States	Oregon	23	CC23	P1.5-2,10-1	F4-1	Y	3	N/A
M25120	45226	2012	United States	Oregon	32	CC32	P1.7,16-20	F3-3	B	5	N/A
M25142	97414	2012	United States	Georgia	9998	CC41/44	P1.12-1,16-8	F4-1	B	2	N/A
M25143	97413	2012	United States	Georgia	32	CC32	P1.7-1,1	F3-3	B	5	N/A
M25159	45227	2012	United States	California	6595	CC4821	P1.20,23	F3-36	B	20	N/A
M25165	45118	2011	United States	California	11	CC11	P1.5-1,10-8	F3-6	C	1	N/A
M25166	45228	2012	United States	California	32	CC32	P1.7,16-20	F3-3	B	5	N/A
M25167	97412	2012	United States	California	5774	CC23	P1.5-2,10-1	F4-1	NG	3	N/A
M25168	97411	2012	United States	California	1379	CC23	P1.5-2,10-1	F5-8	Y	3	N/A
M25170	45229	2012	United States	California	32	CC32	P1.7,16-20	F3-3	B	5	N/A
M25171	45230	2012	United States	California	32	CC32	P1.7,16-32	F3-4	B	5	N/A
M25196	96235	2011	United States	California	2533	CC23	P1.5-2,10-1	F4-1	Y	3	N/A
M25212	97410	2011	United States	California	11	CC11	P1.5-1,10-8	F3-6	C	1	N/A
M25241	45119	2012	United States	Oregon	11	CC11	P1.5-1,10-8	F3-6	C	1	N/A
M25242	97409	2012	United States	Oregon	23	CC23	P1.5-2,10-1	F4-1	Y	3	N/A
M25244	45120	2012	United States	New York	11	CC11	P1.5-1,10-8	F3-6	C	1	N/A
M25249	45231	2012	United States	Connecticut	35	CC35	P1.22-1,14	F4-1	B	12	N/A
M25255	97408	2012	United States	Maryland	11	CC11	P1.5-1,10-8	F3-6	C	1	N/A
M25288	97407	2012	United States	New Mexico	23	CC23	P1.5-1,2-2	F4-1	Y	3	N/A
M25317	97406	2012	United States	Minnesota	gdh missing	unassigned	P1.5-2,10-1	F4-1	Y	3	N/A
M25318	97405	2012	United States	Minnesota	3015	unassigned	P1.18-1,3	F3-4	Y	7	N/A
M25319	97404	2012	United States	Minnesota	23	CC23	P1.5-2,10-1	F5-12	Y	3	N/A
M25331	36692	2012	United States	Oregon	22	CC22	Peptide not found	F4-1	W	7	N/A
M25337	97403	2012	United States	New York	2459	CC41/44	P1.7-1,1-20	F5-8	B	2	N/A
M25371	97402	2012	United States	New Mexico	33	CC32	P1.19,15	F5-1	B	5	N/A
M25376	97401	2012	United States	Florida	11	CC11	P1.5,2	F1-1	W	1	N/A
M25387	42847	2012	United States	Tennessee	11	CC11	P1.5-1,10-91	F3-6	C	1	N/A
M25391	20662	2012	United States	Connecticut	10003	CC32	P1.7,16	F3-3	B	5	N/A
M25503	97400	2012	United States	Minnesota	41	CC41/44	P1.7-2,4	F3-76	B	2	N/A
M25504	97399	2012	United States	Minnesota	35	CC35	P1.22-1,14	F1-37	B	12	N/A
M25518	45235	2012	United States	Oregon	32	CC32	P1.7,23-7	F3-3	B	5	N/A
M25529	97398	2012	United States	Georgia	1624	CC167	P1.5-1,10-4	F3-4	Y	9	N/A
M25530	36693	2012	United States	Georgia	11	CC11	P1.5,2	F1-1	W	1	N/A
M25543	36689	2012	United States	New York	11	CC11	P1.5,2	F1-1	W	1	N/A
M25580	97397	2012	United States	Pennsylvania	11	CC11	P1.5-1,10-8	F3-6	C	1	N/A
M25593	97396	2012	United States	Minnesota	23	CC23	P1.5-1,2-2	F5-8	Y	3	N/A
M25597	97395	2012	United States	Connecticut	1624	CC167	P1.5-1,10-4	F3-4	Y	9	N/A
M25633	45121	2012	United States	Oregon	11	CC11	P1.5-1,10-8	F3-6	C	1	N/A
M25634	38524	2012	United States	Oregon	11533	unassigned	P1.21-7,16-46	F3-1	B	36	N/A
M25635	45122	2012	United States	Oregon	11	CC11	Peptide not found	F4-12	C	1	N/A
M25670	39882	2012	United States	New York	11	CC11	P1.5-1,10-8	F3-6	C	1	OB07
M25683	45124	2012	United States	California	11	CC11	P1.5-1,10-8	F3-6	C	1	N/A
M25684	45125	2012	United States	California	11	CC11	P1.5-1,10-8	F3-6	C	1	N/A
M25685	97394	2012	United States	California	22	CC22	P1.18-1,3	F1-14	W	7	N/A
M25686	103406	2012	United States	California	162	CC162	P1.7-2,4	F5-9	B	13	N/A	13	PacBio sequence assembly
M25688	45127	2012	United States	California	11	CC11	P1.5-1,10-8	F3-6	C	1	N/A
M25753	97393	2012	United States	Tennessee	7175	CC23	P1.5-1,2-2	F5-8	Y	3	N/A
M25754	97392	2012	United States	Tennessee	6799	CC23	P1.5-1,2-2	F5-8	Y	3	N/A
M25777	45237	2012	United States	Oregon	1475	CC41/44	P1.7-2,4	F5-8	B	2	N/A
M25778	97391	2012	United States	Oregon	3582	CC23	P1.5-1,2-2	F5-8	Y	3	N/A
M25792	50531	2013	United States	Florida	11	CC11	P1.5,2	F1-1	W	1	N/A
M25823	97390	2012	United States	Maryland	1249	CC32	P1.7,16	F3-3	B	5	N/A
M25838	97389	2013	United States	Texas	32	CC32	P1.7,16	F3-3	B	5	N/A
M25862	97388	2012	United States	Minnesota	2006	CC103	P1.5-1,10-4	F3-9	C	8	N/A
M25863	97387	2012	United States	Minnesota	7574	CC41/44	P1.22,14-6	F5-28	B	2	N/A
M25864	97386	2012	United States	Minnesota	2702	CC41/44	P1.18-1,30-3	F4-66	B	2	N/A
M25865	97385	2012	United States	Minnesota	23	CC23	P1.5-1,2-2	F5-8	Y	3	N/A
M25866	97384	2013	United States	Minnesota	32	CC32	P1.7,16-20	F3-3	B	5	OB18
M25867	97383	2013	United States	Minnesota	32	CC32	P1.7,16-20	F3-3	B	5	OB18
M25868	97382	2013	United States	Texas	32	CC32	P1.7,16	F3-3	B	5	N/A
M25874	45128	2012	United States	New Mexico	11	CC11	P1.5-1,10-8	F3-6	C	1	N/A
M25875	97381	2012	United States	New Mexico	23	CC23	P1.5-2,10-1	F4-1	Y	3	N/A
M25887	35402	2013	United States	Georgia	11176	CC167	P1.5-1,10-4	F3-4	Y	9	N/A
M25909	97380	2013	United States	Oregon	32	CC32	P1.5-1,2-2	F3-3	B	5	N/A
M25917	50532	2013	United States	South Carolina	11	CC11	P1.5-1,10-8	F3-6	NG	1	N/A
M25940	97379	2013	United States	California	35	CC35	P1.22-1,14	F1-5	B	12	N/A
M25941	39895	2012	United States	California	11	CC11	P1.5-1,10-8	F3-6	C	1	OB08
M25942	97378	2013	United States	California	23	CC23	P1.5-1,2-2	F5-8	Y	3	N/A
M25943	97377	2013	United States	California	32	CC32	P1.7,16-20	F3-3	B	5	N/A
M25944	97376	2013	United States	California	7574	CC41/44	P1.22,14-6	F1-5	B	2	N/A
M25945	97375	2013	United States	California	11	CC11	P1.5,2	F1-1	W	1	N/A
M25947	97374	2013	United States	California	11	CC11	P1.5,2	F1-1	W	1	N/A
M25950	97373	2013	United States	California	7574	CC41/44	P1.22,14-6	F1-5	B	2	N/A
M25951	97372	2013	United States	California	32	CC32	P1.7,16-20	F3-3	B	5	N/A
M25952	97371	2013	United States	California	32	CC32	P1.7,16-20	F3-3	B	5	N/A
M25953	39891	2013	United States	California	11	CC11	P1.5-1,10-8	F3-6	C	1	OB08
M25954	97370	2013	United States	California	1194	CC41/44	P1.18-1,3	F1-5	B	2	N/A
M25955	97369	2013	United States	California	1655	CC23	P1.5-1,10-1	F4-1	Y	3	N/A
M25956	97368	2013	United States	California	23	CC23	P1.5-2,10-1	F4-1	Y	3	N/A
M25957	97367	2013	United States	California	32	CC32	P1.7,16-20	F3-3	B	5	N/A
M25958	97366	2013	United States	California	22	CC22	P1.18-1,3	F4-1	W	7	N/A
M25960	97365	2013	United States	California	23	CC23	P1.5-2,10-2	F2-13	Y	3	N/A
M25961	97364	2013	United States	California	22	CC22	P1.5-2,10-1	F4-1	W	7	N/A
M25962	97363	2013	United States	California	32	CC32	P1.7,16-20	F3-3	B	5	N/A
M25963	38525	2013	United States	California	11546	CC41/44	P1.7-2,4	N/A	B	2	N/A
M25964	39899	2013	United States	California	11	CC11	P1.5,2	F3-3	C	1	OB09
M25965	97362	2013	United States	California	485	CC41/44	P1.12-1,9	F5-7	B	2	N/A
M25979	97361	2013	United States	Connecticut	11	CC11	P1.5-1,10-8	F3-6	C	1	N/A
M25981	45239	2013	United States	Oklahoma	32	CC32	P1.7,16-20	F3-3	B	5	N/A
M26014	97360	2013	United States	Oregon	11	CC11	P1.5-1,10-8	F3-6	C	1	N/A
M26017	39892	2012	United States	California	11	CC11	P1.5-1,10-8	F3-6	C	1	OB08
M26019	97359	2013	United States	California	22	CC22	P1.18-1,3	F4-1	W	7	N/A
M26020	97358	2013	United States	California	35	CC35	P1.22-1,14	F4-1	B	12	N/A
M26021	45133	2013	United States	California	11	CC11	Peptide not found	F3-3	C	1	OB09
M26023	97357	2013	United States	California	32	CC32	P1.7,16-20	F3-3	B	5	N/A
M26024	97356	2013	United States	California	11	CC11	Peptide not found	F3-3	C	1	N/A
M26025	97355	2013	United States	California	11	CC11	P1.5-1,10-8	F3-6	C	1	N/A
M26038	36694	2013	United States	Maryland	11	CC11	P1.5,2	F1-1	W	1	N/A
M26056	97354	2013	United States	California	162	CC162	P1.22,14	F5-9	B	13	N/A
M26057	97353	2013	United States	California	23	CC23	P1.5-1,2-2	F5-8	Y	3	N/A
M26058	97352	2013	United States	California	3582	CC23	P1.5-1,2-2	F5-8	Y	3	N/A
M26059	39897	2013	United States	California	11	CC11	P1.5-1,10-8	F3-6	C	1	OB09
M26060	97351	2013	United States	California	11	CC11	P1.5-1,10-8	F3-6	C	1	N/A
M26082	97350	2013	United States	Colorado	837	CC41/44	P1.7,15	F3-9	B	2	N/A
M26087	39900	2012	United States	California	11	CC11			C	1	OB09
M26088	39901	2012	United States	California	11	CC11			C	1	OB09
M26089	39898	2012	United States	California	11	CC11			C	1	OB09
M26093	45138	2012	United States	California	11	CC11			C	1	OB09
M26106	97349	2013	United States	New York	3582	CC23	P1.5-1,2-2	F5-8	Y	3	N/A
M26242	42848	2013	United States	Pennsylvania	11	CC11	P1.5-1,10-1	F3-6	B	1	N/A
M26247	45139	2013	United States	Oregon	11	CC11	P1.5,2	F3-3	C	1	N/A
M26248	97348	2013	United States	Oregon	2006	CC103	P1.5-1,10-4	F3-9	C	8	N/A
M26249	97347	2013	United States	California	11	CC11	P1.5-1,10-8	F3-6	C	1	N/A
M26250	97346	2013	United States	California	11	CC11	P1.5-1,10-8	F3-6	C	1	N/A
M26251	50533	2013	United States	California	11	CC11	P1.5,2	F3-3	C	1	OB09
M26263	39893	2013	United States	California	11	CC11	P1.5-1,10-8	F3-6	C	1	OB08
M26265	45241	2013	United States	Pennsylvania	7574	CC41/44	P1.22,14-6	F1-5	B	2	N/A
M26294	39883	2012	United States	New York	11	CC11	P1.5-1,10-8	F3-6	C	1	OB07
M26295	39884	2013	United States	New York	11	CC11	P1.5-1,10-8	F3-6	C	1	OB07
M26296	39885	2013	United States	New York	11	CC11	P1.5-1,10-8	F3-6	C	1	OB07
M26312	39931	2013	United States	New Jersey	409	CC41/44	P1.5-1,2-2	N/A	B	2	OB10
M26314	39928	2013	United States	Texas	409	CC41/44	P1.5-1,2-2	F1-5	B	2	OB10
M26315	39927	2013	United States	Texas	409	CC41/44	P1.5-1,2-2	F1-5	B	2	OB10
M26351	97345	2013	United States	Maryland	10847	unassigned	P1.7-2,13-1	F1-5	B	4	N/A
M26352	97344	2013	United States	Illinois	11	CC11	P1.5-1,10-8	F3-6	C	1	N/A
M26374	39930	2013	United States	Massachusetts	409	CC41/44	P1.5-1,2-2	F1-5	B	2	OB10
M26410	97343	2013	United States	California	23	CC23	P1.5-2,10-1	F4-1	Y	3	N/A
M26411	45246	2013	United States	California	10840	CC32	P1.7,16-20	F3-3	B	5	N/A
M26412	97342	2013	United States	California	2006	CC103	P1.5-1,10-4	F3-9	C	8	N/A
M26413	97341	2013	United States	California	1624	CC167	P1.5-1,10-4	F3-4	Y	9	N/A
M26414	97340	2013	United States	California	1624	CC167	P1.5-1,2-2	F4-1	Y	9	N/A
M26415	38526	2013	United States	California	11547	CC1157	P1.22,9	F5-36	C	11	N/A
M26416	39903	2013	United States	California	11	CC11	P1.5,2	F3-3	C	1	OB09
M26418	97339	2013	United States	California	1194	CC41/44	P1.18-1,3	F5-185	B	2	N/A
M26445	97338	2013	United States	Georgia	43	CC41/44	P1.5-1,2-2	F1-5	B	2	N/A
M26446	36695	2013	United States	Georgia	11	CC11	P1.5,2	F1-1	W	1	N/A
M26469	97337	2013	United States	Minnesota	2006	CC103	P1.5-1,10-4	F3-9	C	8	N/A
M26470	97336	2013	United States	Minnesota	162	CC162	P1.22,14	F5-9	B	13	N/A
M26471	97335	2013	United States	Minnesota	2702	CC41/44	P1.18-1,30-3	F4-66	B	2	N/A
M26472	97334	2013	United States	Minnesota	32	CC32	P1.7,16-20	F3-3	B	5	N/A
M26473	97333	2013	United States	Minnesota	2006	CC103	P1.5-1,10-4	F3-9	C	8	N/A
M26503	97332	2012	United States	New Jersey	11	CC11	P1.5-1,10-8	N/A	C	1	N/A
M26504	97331	2013	United States	New Jersey	11	CC11	P1.5-1,10-8	F3-6	C	1	N/A
M26506	36696	2013	United States	New Mexico	22	CC22	P1.18-1,3	F4-1	W	7	N/A
M26515	97330	2013	United States	Oregon	11	CC11	P1.5,2	F3-3	C	1	N/A
M26516	36697	2013	United States	Oregon	22	CC22	P1.18-1,3	F4-1	W	7	N/A
M26528	97329	2012	United States	Pennsylvania	11	CC11	P1.5-1,10-8	F3-6	C	1	N/A
M26861	97328	2013	United States	Pennsylvania	23	CC23	P1.5-2,10-1	F4-1	Y	3	N/A
M26919	39880	2012	United States	New York	11	CC11	P1.5-1,10-8	F3-6	C	1	OB07
M26924	39877	2012	United States	New York	11	CC11	P1.5-1,10-8	F3-6	C	1	OB07
M26925	39878	2012	United States	New York	11	CC11	P1.5-1,10-8	F3-6	C	1	OB07
M26926	39879	2012	United States	New York	11	CC11	P1.5-1,10-8	F3-6	C	1	OB07
M26927	39890	2012	United States	New York	11	CC11	P1.5-1,10-8	F3-6	C	1	OB07
M26931	39886	2012	United States	New York	11	CC11	P1.5-1,10-1	N/A	C	1	OB07
M26948	39888	2011	United States	New York	11	CC11	P1.5-1,10-8	F3-6	C	1	OB07
M26949	39889	2011	United States	New York	11	CC11	P1.5-1,10-8	F3-6	C	1	OB07
M27267	39896	2013	United States	California	11	CC11	P1.5-1,10-8	F3-6	C	1	OB08
M27281	97327	2013	United States	Tennessee	1624	CC167	P1.5-1,2-2	F4-1	Y	9	N/A
M27306	97326	2013	United States	California	944	CC41/44	P1.18,25-19	F1-15	NG	2	N/A
M27307	97325	2013	United States	California	2006	CC103	P1.5-1,10-4	F3-9	C	8	N/A
M27308	97324	2013	United States	California	2006	CC103	P1.5-1,10-4	F3-9	C	8	N/A
M27309	97323	2013	United States	California	23	CC23	P1.5,2	F4-1	Y	3	N/A
M27310	97322	2013	United States	California	10842	CC35	P1.22-1,14	F4-1	B	12	N/A
M27311	97321	2013	United States	California	32	CC32	P1.7,16-20	F3-3	B	5	N/A
M27312	45247	2013	United States	California	32	CC32	P1.7,16-20	F3-3	B	5	N/A
M27314	97320	2013	United States	California	1655	CC23	P1.5-1,10-1	F4-1	Y	3	N/A
M27315	97319	2013	United States	California	32	CC32	P1.7,16	F3-3	B	5	N/A
M27316	97318	2013	United States	California	32	CC32	P1.7,16-20	F3-3	B	5	N/A
M27328	97317	2013	United States	Georgia	32	CC32	P1.7-2,16-29	F3-3	C	5	N/A
M27347	97316	2013	United States	Colorado	1624	CC167	P1.5-1,10-4	F3-4	Y	9	N/A
M27349	38527	2013	United States	Minnesota	11548	CC213	P1.5-2,10-1	F5-5	C	6	N/A
M27370	97315	2013	United States	Illinois	11	CC11	P1.5-1,10-8	F3-6	C	1	N/A
M27376	97314	2013	United States	California	11	CC11	P1.5-1,10-8	F3-6	C	1	N/A
M27377	97313	2013	United States	California	11	CC11	P1.5-1,10-8	F3-6	C	1	N/A
M27390	97312	2013	United States	Oregon	32	CC32	P1.5-1,2-2	F3-3	B	5	N/A
M27391	96236	2013	United States	Oregon	2533	CC23	P1.5-2,10-1	F4-1	Y	3	N/A
M27398	97311	2013	United States	Colorado	1679	CC35	P1.22-1,14	N/A	C	12	N/A
M27421	97310	2013	United States	Massachusetts	11	CC11	P1.5-1,10-8	F3-6	C	1	N/A
M27422	97309	2013	United States	California	11	CC11	P1.5-1,10-8	F3-6	C	1	N/A
M27423	50534	2013	United States	Georgia	11	CC11	P1.5-1,10-8	F3-6	NG	1	N/A
M27444	97308	2013	United States	New Jersey	11	CC11	P1.5-1,10-8	F3-6	C	1	N/A
M27458	45157	2013	United States	New Jersey	11	CC11	P1.5-1,10-8	F3-6	C	1	N/A
M27459	45158	2013	United States	New Jersey	11	CC11	P1.5-1,10-8	F3-6	C	1	N/A
M27464	36698	2013	United States	California	184	CC22	P1.18-1,3	F1-5	W	7	N/A
M27465	97307	2013	United States	California	23	CC23	P1.5-2,10-1	F4-1	Y	3	N/A
M27466	97306	2013	United States	California	11	CC11	P1.5-1,10-8	F3-6	C	1	OB19
M27467	97305	2013	United States	California	11	CC11	P1.5-1,10-8	F3-6	C	1	OB19
M27468	97304	2013	United States	California	11	CC11	P1.5-1,10-8	F3-6	C	1	OB19
M27469	45248	2013	United States	California	32	CC32	P1.7,16-20	F3-3	B	5	N/A
M27470	97303	2013	United States	California	11	CC11	P1.5-1,10-8	F3-6	C	1	N/A
M27471	45159	2013	United States	California	11	CC11	P1.5-1,10-8	F3-6	C	1	N/A
M27472	97302	2013	United States	California	22	CC22	P1.18-1,3	F4-1	W	7	N/A
M27473	97301	2013	United States	California	7571	CC22	P1.18-1,3	F4-1	W	7	N/A
M27474	97300	2013	United States	California	41	CC41/44	P1.7-2,4	F3-9	B	2	N/A
M27475	97299	2013	United States	California	32	CC32	P1.7,16	F1-7	B	5	N/A
M27478	97298	2013	United States	California	1466	CC174	P1.21,16	F3-7	Y	15	N/A
M27480	97297	2013	United States	California	180	CC41/44	P1.7-2,13-2	N/A	C	2	N/A
M27482	27586	2013	United States	New Jersey	10563	CC41/44	P1.17,9	N/A	B	2	N/A
M27483	39907	2013	United States	New Jersey	409	CC41/44	P1.5-1,2-2	F1-5	B	2	OB10
M27487	97296	2013	United States	California	11	CC11	P1.5-1,10-8	F3-6	C	1	N/A
M27489	29563	2012	United States	New Jersey	5615	unassigned	P1.12-14,13-20	N/A	B	28	N/A	28, 20	PacBio sequence assembly
M27491	45252	2012	United States	New Jersey	7574	CC41/44	P1.22,14-6	N/A	B	2	N/A
M27492	45253	2012	United States	New Jersey	213	CC213	P1.22,14	N/A	B	6	N/A
M27493	45254	2013	United States	New Jersey	7574	CC41/44	P1.5-1,10-4	N/A	B	2	N/A
M27506	97295	2013	United States	Oregon	1157	CC1157	P1.5-1,9	F5-36	B	11	N/A
M27527	38528	2013	United States	New York	11549	CC41/44	P1.22,14-6	F1-5	B	2	N/A
M27531	97294	2013	United States	California	11	CC11	P1.5-1,10-8	F3-6	C	1	N/A
M27689	97293	2013	United States	New Mexico	8758	CC32	P1.19,15	F5-1	B	5	N/A
M27703	39932	2013	United States	California	32	CC32	P1.7,16-20	F3-3	B	5	OB11
M27704	39929	2013	United States	New Jersey	409	CC41/44	P1.5-1,2-2	F1-5	B	2	OB10
M27712	102977	2013	United States	California	32	CC32	P1.7,16-20	F3-3	B	5	OB11	5	PacBio sequence assembly
M27713	97292	2013	United States	New Jersey	409	CC41/44	P1.5-1,2-2	F1-5	B	2	N/A
M27732	39906	2013	United States	California	32	CC32	P1.7,16-20	F3-3	B	5	OB11
M27789	39919	2013	United States	New Jersey	409	CC41/44	P1.5-1,2-2	F1-5	B	2	OB10
M27790	97291	2013	United States	New Jersey	409	CC41/44	P1.5-1,2-2	F1-5	B	2	N/A
M27795	97290	2013	United States	Texas	11	CC11	P1.5-1,2-2	F3-6	C	1	N/A
M27796	97289	2013	United States	Michigan	1679	CC35	P1.22-1,14	F4-1	C	12	N/A
M27799	97288	2013	United States	California	11	CC11	P1.5-1,10-8	F3-6	C	1	N/A
M27800	97287	2013	United States	California	23	CC23	P1.5-2,10-1	F4-1	Y	3	N/A
M27801	97286	2013	United States	California	32	CC32	P1.7,16-20	F3-3	B	5	N/A
M27802	97285	2013	United States	California	11	CC11	P1.5-1,10-8	F3-6	C	1	N/A
M27803	97284	2013	United States	California	11	CC11	P1.5-1,10-8	F3-6	C	1	OB08
M27804	97283	2013	United States	California	11	CC11	P1.5-1,10-8	F3-6	C	1	N/A
M27805	97282	2013	United States	California	11	CC11	P1.5-1,10-8	F3-6	C	1	N/A
M27806	97281	2013	United States	California	11	CC11	P1.5-1,10-8	F3-6	C	1	N/A
M27811	45260	2013	United States	California	33	CC32	P1.5,2-64	F5-1	B	5	N/A
M27819	97280	2013	United States	Georgia	409	CC41/44	P1.18-1,34-4	F1-5	NG	2	N/A
M27822	103400	2013	United States	Texas	11550	CC178	P1.19-5,15-28	F5-2	NG	18	N/A	18	PacBio sequence assembly
M27823	97279	2013	United States	Minnesota	32	CC32	P1.7,16	F3-3	B	5	N/A
M27845	97278	2013	United States	California	485	CC41/44	P1.12-1,9	F1-5	B	2	N/A
M27846	39926	2013	United States	California	32	CC32	P1.7,16-20	F3-3	B	5	OB11
M27847	97277	2013	United States	California	1157	CC1157	P1.5-1,9	F5-36	B	11	N/A
M27885	45161	2013	United States	New Jersey	11	CC11	P1.5-1,10-8	F3-6	C	1	N/A
M27892	45263	2013	United States	New Jersey	41	CC41/44	P1.7-2,4	F1-5	B	2	N/A
M27940	36699	2013	United States	Connecticut	11	CC11	P1.5,2	F1-1	W	1	N/A
M27947	97276	2013	United States	Colorado	11	CC11	Peptide not found	F3-6	C	1	N/A
M27948	97275	2013	United States	Colorado	1624	CC167	P1.5-1,10-4	F3-4	Y	9	N/A
M27993	97274	2013	United States	Minnesota	269	CC269	P1.19-1,3	F4-1	B	4	N/A
M27994	97273	2013	United States	Minnesota	35	CC35	P1.22-1,14	F4-1	B	12	N/A
M27995	97272	2013	United States	Minnesota	23	CC23	P1.5-1,2-2	F5-8	Y	3	N/A
M27996	97271	2014	United States	Minnesota	11	CC11	P1.5-1,2-2	F3-6	C	1	N/A
M28021	97270	2014	United States	Texas	1249	CC32	P1.7,16	F3-3	NG	5	N/A
M28035	97269	2014	United States	Georgia	11	CC11	P1.5,2	F1-1	W	1	N/A
M28051	45162	2013	United States	Oregon	2006	CC103	P1.5-1,10-4	F3-9	C	8	N/A
M28052	35399	2014	United States	Oregon	32	CC32	P1.5-1,2-2	F3-3	B	5	N/A
M28053	45163	2014	United States	Oregon	2006	CC103	P1.5-1,10-4	F3-9	C	8	N/A
M28054	38530	2014	United States	Oregon	11551	unassigned	P1.22,14-6	F3-9	C	8	N/A
M28055	97268	2014	United States	Oregon	1624	CC167	Peptide not found	F3-4	Y	9	N/A
M28056	38531	2014	United States	Oregon	11551	unassigned	P1.22,14-6	F3-9	C	8	N/A
M28057	97267	2014	United States	Oregon	2006	CC103	P1.5-1,10-4	F3-9	C	8	N/A
M28094	97266	2014	United States	California	11	CC11	P1.5-1,10-8	F3-6	C	1	N/A
M28095	97265	2014	United States	California	11	CC11	P1.5-1,10-8	F3-6	C	1	N/A
M28120	96237	2014	United States	Texas	3587	CC23	P1.5-2,10-44	F4-1	NG	3	N/A
M28121	97264	2014	United States	Texas	5836	unassigned	P1.7-1,1	F1-5	B	29	N/A
M28126	45264	2014	United States	Pennsylvania	409	CC41/44	P1.5-1,2-2	F1-5	B	2	OB10
M28127	97263	2014	United States	Georgia	11	CC11	P1.5,2	F1-1	W	1	N/A
M28138	97262	2014	United States	Oregon	1157	CC1157	P1.5-1,9	F5-36	NG	11	N/A
M28144	97261	2014	United States	Colorado	2048	unassigned	P1.12-1,16-8	F3-6	B	4	N/A
M28145	97260	2014	United States	Colorado	23	CC23	P1.5-1,2-2	F5-8	Y	3	N/A
M28291	97259	2014	United States	California	11	CC11	P1.5-1,10-8	F3-6	C	1	N/A
M28321	97258	2014	United States	Georgia	11	CC11	P1.5,2	F1-1	W	1	N/A
M28331	35400	2014	United States	New Mexico	11171	CC167	P1.5-1,10-4	F3-4	Y	9	N/A
M28341	97257	2014	United States	Maryland	32	CC32	P1.7,16-26	F3-3	B	5	N/A
M28357	45165	2014	United States	Oregon	2006	CC103	P1.5-1,10-4	F3-9	C	8	N/A
M28358	97256	2014	United States	Oregon	32	CC32	P1.7,16	F3-3	B	5	N/A
M28378	97255	2014	United States	Texas	23	CC23	P1.5-2,10-1	F4-1	NG	3	N/A
M28406	97254	2013	United States	California	2006	CC103	P1.5-1,10-4	F3-9	C	8	N/A
M28407	96238	2013	United States	California	3587	CC23	P1.5-2,10-2	F4-1	Y	3	N/A
M28409	97253	2013	United States	California	4221	unassigned	P1.22,14	F5-148	B	4	N/A
M28410	97252	2013	United States	California	11	CC11	P1.5,2	F4-12	C	1	N/A
M28412	103396	2013	United States	California	2006	CC103	P1.5-1,10-4	F3-9	C	8	N/A	29, 24, 32, 14, 8	PacBio sequence assembly
M28413	97251	2013	United States	California	11	CC11	P1.5-1,10-8	F3-6	C	1	N/A
M28414	103503	2013	United States	California	53	CC53	P1.5-1,2-2	F1-2	NG	30	N/A	30	PacBio sequence assembly
M28416	97250	2013	United States	California	11	CC11	P1.5-1,10-8	F3-6	C	1	N/A
M28417	97249	2014	United States	California	11	CC11	P1.5-1,10-8	F3-6	C	1	N/A
M28418	97248	2014	United States	California	32	CC32	P1.7,16-20	F3-3	B	5	N/A
M28419	97247	2014	United States	California	1157	CC1157	P1.5-2,10-1	F5-36	B	11	N/A
M28421	97246	2014	United States	California	11	CC11	P1.5-1,10-8	F3-6	C	1	N/A
M28423	97245	2014	United States	California	11	CC11	P1.5,2	F3-3	C	1	N/A
M28424	97244	2014	United States	California	32	CC32	P1.7,16-20	F3-3	B	5	N/A
M28425	97243	2014	United States	California	11	CC11	P1.5-1,10-8	F3-6	C	1	N/A
M28426	97242	2014	United States	California	11	CC11	P1.5-1,10-8	F3-6	C	1	N/A
M28427	97241	2014	United States	California	11	CC11	P1.5-1,10-8	F3-6	C	1	N/A
M28428	97240	2014	United States	California	10840	CC32	P1.7,16-20	F3-3	B	5	N/A
M28429	97239	2014	United States	California	1157	CC1157	P1.5-1,9	F5-36	B	11	N/A
M28430	45266	2014	United States	California	32	CC32	P1.7,16-20	F3-3	B	5	N/A
M28431	97238	2014	United States	California	1157	CC1157	P1.21-7,16	F5-36	NG	11	N/A
M28432	97237	2014	United States	California	23	CC23	P1.5-1,2-2	F5-8	Y	3	N/A
M28433	97236	2014	United States	California	409	CC41/44	P1.18-1,34	F1-5	NG	2	N/A
M28434	103416	2014	United States	California	254	CC254	P1.5-1,2-2	F3-6	NG	23	N/A	23	PacBio sequence assembly
M28435	97235	2014	United States	California	11	CC11	P1.5-1,10-1	F3-6	C	1	N/A
M28436	97234	2014	United States	California	461	CC461	P1.19,13-7	F5-5	B	10	N/A
M28437	97233	2014	United States	California	23	CC23	P1.5-2,10-1	F4-1	Y	3	N/A
M28438	97232	2014	United States	California	11	CC11	P1.5-1,10-8	F3-6	C	1	N/A
M28439	97231	2014	United States	California	11	CC11	P1.5-1,10-8	F3-6	C	1	N/A
M28456	97230	2014	United States	Connecticut	11	CC11	P1.5-1,10-8	F3-6	C	1	N/A
M28457	97229	2014	United States	Connecticut	11	CC11	P1.5-1,10-8	F3-6	C	1	N/A
M28467	97228	2014	United States	Georgia	11	CC11	P1.5,2	F1-1	W	1	N/A
M28468	97227	2014	United States	Georgia	11	CC11	P1.5,2	F1-1	W	1	N/A
M28532	35401	2014	United States	Maryland	11176	CC167	P1.5-1,10-4	F3-4	Y	9	N/A
M28555	97226	2014	United States	New York	34	CC32	P1.19,15	F5-1	B	5	N/A
M28564	97225	2014	United States	Minnesota	10012	CC32	P1.7,16	F3-3	B	5	N/A
M28579	97224	2014	United States	South Carolina	11	CC11	P1.5,2	F1-1	W	1	N/A
M28594	97223	2014	United States	Michigan	178	CC178	P1.19,15	F5-36	NG	18	N/A
M28596	103415	2014	United States	Oregon	213	CC213	P1.22,14	F5-5	NG	6	N/A	27, 17, 25, 10, 6	PacBio sequence assembly
M28602	97222	2014	United States	Georgia	11	CC11	P1.5,2	F1-1	W	1	N/A
M28623	103413	2014	United States	New Mexico	212	CC212	P1.19-3,15	F5-8	C	59	N/A	22	PacBio sequence assembly
M28673	97221	2014	United States	New York	11	CC11	P1.12,16	F3-6	C	1	N/A
M28676	54133	2014	United States	New York	1655	CC23	P1.5-1,10-4	F4-1	Y	3	N/A
M28685	97220	2014	United States	Massachusetts	1655	CC23	P1.5-1,10-1	F4-1	Y	3	N/A
M28704	97219	2014	United States	Connecticut	11	CC11	P1.5-1,10-8	F3-6	C	1	N/A
M28705	38534	2014	United States	New York	11555	CC178	P1.5-1,2-28	F3-6	NG	18	N/A
M28836	97218	2014	United States	Minnesota	213	CC213	P1.22,14	F5-5	B	6	N/A
M28856	97217	2014	United States	Oregon	6519	CC23	P1.18-1,30-2	F4-17	Y	3	N/A
M28857	97216	2014	United States	Oregon	2006	CC103	P1.5-1,10-4	F3-9	C	8	N/A
M28900	54118	2014	United States	Minnesota	11	CC11	P1.5,2	F1-1	W	1	N/A
M28916	97215	2013	United States	Arizona	11	CC11	P1.5,2	F1-1	W	1	N/A
M28917	97214	2013	United States	Arizona	11	CC11	P1.5-1,10-8	F3-6	C	1	N/A
M28918	97213	2013	United States	Arizona	11	CC11	P1.5-1,10-8	F3-6	C	1	N/A
M28919	97212	2013	United States	Arizona	1624	CC167	P1.5-1,10-4	F3-4	Y	9	N/A
M28920	97211	2014	United States	Arizona	1403	CC41/44	P1.7-2,4	F1-5	B	2	N/A
M28921	97210	2014	United States	Arizona	44	CC41/44	P1.20,23-7	F1-7	B	2	N/A
M28922	97209	2014	United States	Arizona	485	CC41/44	P1.12-1,9	F1-5	B	2	N/A
M28925	97208	2014	United States	Arizona	3329	CC35	P1.19,15	F4-1	C	12	N/A
M28938	97207	2013	United States	Alabama	32	CC32	P1.7,16	F3-3	B	5	N/A
M28952	97206	2013	United States	Michigan	178	CC178	P1.19,15	F5-36	NG	18	N/A
M28953	97205	2013	United States	Michigan	23	CC23	P1.5-2,10-1	F4-1	Y	3	N/A
M28954	54178	2013	United States	Michigan	11556	CC32	P1.7,16	F3-3	B	5	N/A
M28956	97204	2014	United States	Michigan	180	CC41/44	P1.7-2,13-2	F1-7	C	2	N/A
M28957	97203	2014	United States	Michigan	1194	CC41/44	P1.18-1,14	F1-5	B	2	N/A
M28958	38536	2014	United States	Michigan	11557	CC41/44	P1.5-2,10-9	F5-5	B	2	N/A
M28959	97202	2014	United States	Michigan	11	CC11	P1.5-1,10-8	F3-6	C	1	N/A
M28960	97201	2014	United States	Michigan	893	CC23	P1.5-1,2-2	F5-8	Y	3	N/A
M28962	97200	2014	United States	Michigan	32	CC32	P1.7,16-21	N/A	B	5	N/A
M28964	97199	2013	United States	Texas	32	CC32	P1.7,16	F3-3	B	5	N/A
M28966	97198	2013	United States	Texas	23	CC23	P1.5-1,2-68	F5-8	Y	3	N/A
M28967	97197	2013	United States	Texas	23	CC23	P1.5-1,2-68	F5-8	Y	3	N/A
M28968	97196	2013	United States	Texas	1624	CC167	P1.5-1,2-2	F4-1	Y	9	N/A
M28969	97195	2013	United States	Texas	2006	CC103	P1.5-1,10-4	F3-9	C	8	N/A
M28970	97194	2013	United States	Texas	23	CC23	P1.5-2,10-1	F4-1	Y	3	N/A
M28971	45167	2013	United States	Texas	11	CC11	P1.5-1,10-8	F3-6	C	1	N/A
M28972	38537	2013	United States	Texas	11558	unassigned	P1.7-1,1	F5-8	B	58	N/A
M28973	97193	2013	United States	Texas	23	CC23	P1.5-2,10-1	F4-1	Y	3	N/A
M28974	97192	2013	United States	Texas	23	CC23	P1.5-2,10-1	F4-1	Y	3	N/A
M28975	97191	2013	United States	Texas	23	CC23	P1.5-2,10-1	F4-1	Y	3	N/A
M28976	97190	2013	United States	Texas	1466	CC174	P1.21,16	F3-7	Y	15	N/A
M28977	97189	2013	United States	Texas	23	CC23	P1.5-2,10-1	F4-1	Y	3	N/A
M28978	97188	2013	United States	Texas	1466	CC174	P1.21,16	F3-7	Y	15	N/A
M28979	45168	2013	United States	Texas	11	CC11	P1.5-1,10-8	N/A	C	1	N/A
M28981	97187	2013	United States	Texas	11	CC11	P1.5-1,10-8	F3-6	C	1	N/A
M28982	97186	2013	United States	Texas	11393	CC41/44	P1.22,14-6	F1-5	B	2	N/A
M28983	97185	2013	United States	Texas	10418	CC32	P1.7,16	F1-50	B	5	N/A
M28984	97184	2013	United States	Texas	1249	CC32	P1.7,16	F3-3	B	5	N/A
M28985	97183	2014	United States	Texas	1624	CC167	P1.5-1,10-1	F3-4	Y	9	N/A
M28986	97182	2014	United States	Texas	11	CC11	P1.5-1,10-8	F3-6	C	1	N/A
M28987	97181	2014	United States	Texas	23	CC23	P1.5-1,2-2	F5-8	Y	3	N/A
M28988	45169	2014	United States	Texas	2006	CC103	P1.5-1,10-4	F3-9	C	8	N/A
M28989	97180	2014	United States	Texas	11	CC11	New	F3-6	C	1	N/A
M28990	103398	2014	United States	Texas	1624	CC167	P1.5-1,10-4	F3-4	NG	9	N/A	9	PacBio sequence assembly
M28991	97179	2014	United States	Texas	897	unassigned	P1.12,16-75	F1-5	B	42	N/A
M28992	96239	2014	United States	Texas	6595	CC4821	P1.7,26	F3-36	B	20	N/A
M28993	97178	2014	United States	Texas	1679	CC35	P1.22-1,14	N/A	C	12	N/A
M28994	97177	2014	United States	South Carolina	11	CC11	P1.5,2	F1-1	W	1	N/A
M28995	97176	2013	United States	Tennessee	32	CC32	P1.7,16-20	F3-3	B	5	N/A
M28996	97175	2013	United States	Tennessee	32	CC32	P1.7,16-20	F3-3	B	5	N/A
M28997	97174	2013	United States	Tennessee	1624	CC167	P1.5-1,2-2	F4-1	Y	9	N/A
M28999	97173	2013	United States	Tennessee	1624	CC167	P1.5-1,2-2	F4-1	Y	9	N/A
M29001	97172	2013	United States	Tennessee	60	CC60	P1.5,2	F1-7	NG	14	N/A
M29002	97171	2013	United States	Tennessee	11	CC11	P1.5-1,10-8	F3-6	C	1	N/A
M29003	97170	2014	United States	Tennessee	32	CC32	P1.7,16-20	F3-3	B	5	N/A
M29004	97169	2014	United States	Tennessee	32	CC32	P1.7,16-20	F3-3	B	5	N/A
M29012	103435	2013	United States	Maine	11559	CC41/44	P1.19,15-1	F3-3	B	2	N/A	31, 2	PacBio sequence assembly
M29014	38539	2013	United States	Maine	11560	CC23	P1.5-1,2-2	F5-8	Y	3	N/A
M29016	97168	2014	United States	Maine	1331	unassigned	P1.17,16-3	F5-5	B	2	N/A
M29017	97167	2014	United States	Pennsylvania	3582	CC23	P1.5-1,2-2	F5-8	NG	3	N/A
M29019	97166	2013	United States	Pennsylvania	1624	CC167	P1.5-1,10-4	F3-4	Y	9	N/A
M29021	97165	2013	United States	Massachusetts	5111	CC41/44	P1.21,16	F1-7	B	2	N/A
M29022	97164	2013	United States	Massachusetts	5111	CC41/44	P1.21,16	F1-7	B	2	N/A
M29024	54119	2013	United States	Massachusetts	11	CC11	P1.5-1,10-1	F3-6	B	1	N/A
M29025	97163	2014	United States	Massachusetts	3091	CC269	P1.19,15	F3-6	B	4	N/A
M29026	97162	2014	United States	Massachusetts	23	CC23	P1.5-2,10-1	F4-1	Y	3	N/A
M29027	97161	2013	United States	Massachusetts	3582	CC23	P1.5-1,2-2	F5-8	Y	3	N/A
M29033	97160	2014	United States	New York	1163	CC269	P1.22,9	F5-12	B	4	N/A
M29035	97159	2014	United States	New York	6800	CC23	P1.5-1,2-2	F5-8	Y	3	N/A
M29036	97158	2014	United States	New York	32	CC32	P1.7,16	F1-7	B	5	N/A
M29037	97157	2014	United States	New York	1161	CC269	P1.22,9	F5-12	B	4	N/A
M29041	97156	2014	United States	New York	11	CC11	P1.5-1,10-8	F3-6	C	1	N/A
M29045	97155	2014	United States	New York	23	CC23	P1.5-2,10-1	F4-1	Y	3	N/A
M29048	97154	2014	United States	New York	23	CC23	P1.5-2,10-1	F4-1	Y	3	N/A
M29049	97153	2014	United States	New York	2314	CC41/44	P1.7-2,4	F1-5	B	2	N/A
M29066	97152	2013	United States	Washington	3582	CC23	P1.5-1,2-2	F5-8	Y	3	N/A
M29067	97151	2013	United States	Washington	7571	CC22	P1.18-1,3	F4-1	W	7	N/A
M29068	97150	2013	United States	Washington	32	CC32	P1.7,16-21	N/A	B	5	N/A
M29069	38544	2013	United States	Washington	11566	unassigned	P1.17,9	F5-13	B	2	N/A
M29070	97149	2013	United States	Washington	11	CC11	P1.5,2	F4-12	C	1	N/A
M29071	97148	2013	United States	Washington	32	CC32	P1.7,16	F3-3	B	5	N/A
M29072	97147	2013	United States	Washington	7571	CC22	P1.18-1,3	F4-1	W	7	N/A
M29073	38545	2013	United States	Washington	11567	CC269	P1.22,9	F5-12	B	4	N/A
M29074	97146	2013	United States	Washington	11	CC11	P1.5-1,10-8	F3-6	C	1	N/A
M29075	97145	2013	United States	Washington	6058	CC41/44	P1.18-1,34-4	F1-5	B	2	N/A
M29076	97144	2013	United States	Washington	1157	CC1157	P1.5-1,9	F5-36	B	11	N/A
M29077	97143	2013	United States	Washington	23	CC23	P1.5-1,2-2	F5-8	Y	3	N/A
M29079	97142	2013	United States	Washington	44	CC41/44	P1.7-4,1	N/A	B	2	N/A
M29081	97141	2014	United States	Washington	11	CC11	P1.5-1,10-8	F3-6	C	1	N/A
M29082	97140	2014	United States	Washington	22	CC22	P1.18-1,3	F4-1	W	7	N/A
M29083	97139	2014	United States	Washington	103	CC103	P1.18-1,3	F3-1	Z	8	N/A
M29084	97138	2014	United States	Washington	11	CC11	P1.5-1,10-8	F3-6	C	1	N/A
M29085	97137	2014	United States	Washington	1364	CC32	P1.7,16	F3-3	C	5	N/A
M29086	96240	2014	United States	Washington	3587	CC23	P1.5-2,10-25	F4-1	Y	3	N/A
M29087	97136	2014	United States	Washington	2006	CC103	P1.5-1,10-4	F3-9	C	8	N/A
M29088	97135	2014	United States	Washington	213	CC213	P1.22,14	F5-5	B	6	N/A
M29089	97134	2014	United States	Washington	32	CC32	P1.5-1,2-2	F3-3	B	5	N/A
M29090	97133	2014	United States	Washington	1157	CC1157	P1.5-1,2-2	F5-36	B	11	N/A
M29091	97132	2014	United States	Washington	1624	CC167	P1.5-1,2-2	F3-4	Y	9	N/A
M29097	97131	2014	United States	Washington	162	CC162	P1.22,14	F4-1	B	13	N/A
M29109	97130	2013	United States	Wisconsin	162	CC162	P1.22,14	F5-9	B	13	N/A
M29110	38546	2013	United States	Wisconsin	11568	CC269	P1.19-24,15-11	F5-1	B	4	N/A
M29111	97129	2013	United States	Wisconsin	60	CC60	P1.5,2	F1-7	NG	14	N/A
M29112	97128	2013	United States	Wisconsin	32	CC32	P1.7,16-20	F3-3	B	5	N/A
M29113	97127	2013	United States	Wisconsin	3661	CC22	P1.5-2,10-4	F4-1	W	7	N/A
M29114	97126	2013	United States	Wisconsin	11	CC11	Peptide not found	F3-6	C	1	N/A
M29115	97125	2013	United States	Wisconsin	32	CC32	P1.7,16	F3-3	B	5	N/A
M29116	97124	2013	United States	Wisconsin	409	CC41/44	P1.18-1,34	F1-5	B	2	N/A
M29117	97123	2013	United States	Wisconsin	213	CC213	P1.22,14	F5-5	B	6	N/A
M29118	97122	2013	United States	Wisconsin	23	CC23	P1.5-2,10-1	F4-1	Y	3	N/A
M29119	97121	2014	United States	Wisconsin	11	CC11	P1.5-1,10-8	F3-6	C	1	N/A
M29120	97120	2014	United States	Wisconsin	11278	CC32	P1.7,16	F3-3	B	5	N/A
M29121	97119	2014	United States	Wisconsin	7612	CC41/44	P1.18,25	F1-5	B	2	N/A
M29122	97118	2014	United States	Wisconsin	457	CC35	P1.18-1,3	N/A	B	12	N/A
M29123	97117	2014	United States	Wisconsin	32	CC32	P1.7,16-20	F3-3	B	5	N/A
M29131	97116	2013	United States	Utah	8768	CC41/44	P1.22,9	F5-8	B	2	N/A
M29133	38547	2013	United States	Utah	11569	CC41/44	P1.7-1,1	F3-29	B	2	N/A
M29134	97115	2013	United States	Utah	23	CC23	P1.5-1,2-2	F5-8	Y	3	N/A
M29135	97114	2013	United States	Utah	11	CC11	P1.5-1,10-1	F2-1	C	1	N/A
M29137	38548	2013	United States	Utah	11571	CC167	P1.5-1,10-4	F3-4	Y	9	N/A
M29138	97113	2014	United States	Utah	1624	CC167	P1.5-1,10-4	F3-4	NG	9	N/A
M29167	97112	2014	United States	Oregon	2006	CC103	P1.5-1,10-4	F3-9	C	8	N/A
M29168	45171	2014	United States	Oregon	2006	CC103	P1.5-1,10-4	F3-9	C	8	N/A
M29176	97111	2014	United States	New York	11	CC11	P1.5,2	F1-1	W	1	N/A
M29200	97110	2014	United States	Maryland	1243	CC60	P1.5,2	F1-7	NG	14	N/A
M29205	97109	2014	United States	Georgia	11	CC11	P1.5-1,10-8	F3-6	C	1	N/A
M29206	97108	2014	United States	Georgia	11	CC11	P1.5,2	F1-1	W	1	N/A
M29207	97107	2014	United States	Georgia	9998	CC41/44	P1.12-1,16-8	F4-1	B	2	N/A
M29225	45172	2014	United States	California	11	CC11	P1.5-1,10-8	F3-6	C	1	N/A
M29226	97106	2014	United States	California	184	CC22	P1.18-1,3	F3-3	W	7	N/A
M29254	97105	2014	United States	California	4183	CC23	P1.5-1,2-2	F5-8	Y	3	N/A
M29255	97104	2014	United States	California	6800	CC23	P1.5-2,10-1	F4-1	NG	3	N/A
M29256	97103	2014	United States	California	9434	CC11	P1.5-1,10-8	F3-6	C	1	N/A
M29257	97102	2014	United States	California	11	CC11	P1.5-1,10-8	F3-6	C	1	N/A
M29258	97101	2014	United States	California	1475	CC41/44	P1.7-2,4	F5-8	B	2	N/A
M29260	97100	2014	United States	California	11503	CC213	P1.22,14	F5-5	B	6	N/A
M29261	97099	2014	United States	California	11	CC11	P1.5-1,10-8	F3-6	C	1	N/A
M29263	97098	2014	United States	California	11	CC11	P1.5-1,10-8	F3-6	C	1	N/A
M29264	97097	2014	United States	California	11	CC11	P1.5-1,10-8	F3-6	C	1	N/A
M29265	97096	2014	United States	California	409	CC41/44	P1.5-1,2-2	F1-5	B	2	N/A
M29266	38549	2014	United States	California	11572	unassigned	P1.12-1,23-9	F5-184	B	2	N/A
M29275	97095	2014	United States	Colorado	22	CC22	P1.18-1,3	F4-1	W	7	N/A
M29276	45173	2014	United States	Colorado	9435	CC11	P1.5-1,10-8	F3-6	C	1	N/A
M29278	97094	2014	United States	Georgia	11	CC11	P1.5,2	F1-1	W	1	N/A
M29308	45268	2014	United States	Oregon	32	CC32	P1.5-1,2-2	F3-3	B	5	N/A
M29324	97093	2015	United States	Virginia	812	CC35	P1.22-1,14	N/A	NG	12	N/A
M29333	97092	2014	United States	Alaska	11	CC11	P1.22,9	F3-6	C	1	N/A
M29334	97091	2014	United States	Alaska	11	CC11	P1.5-1,10-8	F3-6	C	1	N/A
M29335	97090	2014	United States	Alaska	11	CC11	P1.5-1,10-8	F3-6	C	1	N/A
M29336	97089	2013	United States	Alaska	11	CC11	P1.5,2	F3-3	C	1	N/A
M29337	97088	2015	United States	Florida	1157	CC1157	P1.5-1,9	F5-36	B	11	N/A
M29338	97087	2015	United States	Georgia	11	CC11	P1.5,2	F1-1	W	1	N/A
M29339	96241	2015	United States	Georgia	2533	CC23	P1.5-2,10-1	F4-1	Y	3	N/A
M29350	39925	2015	United States	Oregon	32	CC32	P1.7,16-20	F3-3	B	5	OB12
M29353	49267	2015	United States	Georgia	12499	CC41/44	P1.18-1,34	F1-5	C	2	N/A
M29396	97086	2014	United States	Minnesota	136	CC41/44	P1.17,16-3	F5-5	B	2	N/A
M29397	38550	2014	United States	Minnesota	11573	unassigned	P1.22-1,14	F3-6	C	4	N/A
M29401	39921	2015	United States	Oregon	32	CC32	P1.7,16-20	F3-3	B	5	OB12
M29402	97085	2015	United States	Georgia	11	CC11	P1.5,2	F1-1	W	1	N/A
M29415	97084	2013	United States	Oklahoma	41	CC41/44	P1.7-2,4	F1-5	B	2	N/A
M29416	38551	2014	United States	Oklahoma	11574	CC41/44	P1.17,16-3	F5-5	B	2	N/A
M29417	97083	2014	United States	Oklahoma	2880	CC167	P1.5-1,10-8	F1-3	Y	9	N/A
M29418	38552	2014	United States	Oklahoma	11575	CC41/44	P1.20,23-2	F3-29	B	2	N/A
M29419	97082	2013	United States	Oklahoma	23	CC23	P1.5-2,10-1	F4-1	Y	3	N/A
M29420	97081	2013	United States	Oklahoma	2880	CC167	P1.5-1,10-8	F1-3	Y	9	N/A
M29421	38553	2013	United States	Oklahoma	11576	unassigned	P1.17,9	F5-1	B	4	N/A
M29422	97080	2013	United States	Oklahoma	22	CC22	P1.18-1,3	N/A	W	7	N/A
M29423	97079	2013	United States	Oklahoma	23	CC23	P1.5-1,2-2	F5-8	Y	3	N/A
M29424	103502	2015	United States	Rhode Island	9069	unassigned	P1.7-2,4	F1-5	B	26	OB13	26
M29586	97078	2013	United States	Florida	1624	CC167	P1.5-1,10-4	F3-4	Y	9	N/A
M29587	97077	2013	United States	Florida	23	CC23	P1.5-2,10-1	F5-12	Y	3	N/A
M29588	97076	2013	United States	Florida	11	CC11	P1.5-1,10-8	F3-6	C	1	N/A
M29589	97075	2013	United States	Florida	11	CC11	P1.5,2	F1-1	W	1	N/A
M29590	97074	2013	United States	Florida	11	CC11	P1.5,2	F1-1	W	1	N/A
M29591	97073	2013	United States	Florida	414	CC41/44	P1.22,9	F1-5	B	2	N/A
M29592	97072	2013	United States	Florida	3327	CC865	P1.21,16-159	F5-8	B	16	N/A
M29593	97071	2013	United States	Florida	136	CC41/44	P1.17,16-3	F4-1	B	2	N/A
M29594	97070	2013	United States	Florida	2578	CC41/44	P1.12-1,13-46	F1-5	NG	2	N/A
M29595	97069	2013	United States	Florida	11	CC11	P1.5-1,10-1	F3-6	C	1	N/A
M29596	38554	2013	United States	Florida	11560	CC23	P1.5-1,2-2	F5-8	Y	3	N/A
M29597	97068	2013	United States	Florida	1946	CC461	P1.22,14-6	F5-7	B	10	N/A
M29598	97067	2013	United States	Florida	11	CC11	P1.5-1,10-8	F3-6	C	1	N/A
M29599	97066	2013	United States	Florida	1364	CC32	P1.7,16-20	F3-3	B	5	N/A
M29600	97065	2013	United States	Florida	10826	CC11	P1.5,2	F1-1	W	1	N/A
M29602	97064	2013	United States	Florida	11	CC11	P1.5,2	F1-1	W	1	N/A
M29603	97063	2013	United States	Florida	32	CC32	P1.7,16-46	F3-3	B	5	N/A
M29604	97062	2013	United States	Florida	23	CC23	P1.5-2,10-1	F4-1	Y	3	N/A
M29605	97061	2013	United States	Florida	32	CC32	P1.7,16-20	F3-3	B	5	N/A
M29606	97060	2013	United States	Florida	10826	CC11	P1.5,2	F1-1	W	1	N/A
M29607	97059	2013	United States	Florida	2006	CC103	P1.5-1,10-4	F3-9	C	8	N/A
M29608	38555	2014	United States	Florida	11578	CC11	P1.5,2	F1-1	W	1	N/A
M29609	97058	2014	United States	Florida	23	CC23	P1.5-1,2-2	F5-8	Y	3	N/A
M29610	97057	2014	United States	Florida	35	CC35	P1.22-1,14	F1-25	B	12	N/A
M29611	97056	2014	United States	Florida	23	CC23	P1.5-2,10-1	F4-1	Y	3	N/A
M29612	97055	2014	United States	Florida	11	CC11	P1.5,2	F1-1	W	1	N/A
M29613	97054	2014	United States	Florida	11	CC11	P1.5,2	F3-3	C	1	N/A
M29614	97053	2014	United States	Florida	11	CC11	P1.5-1,10-1	F3-6	C	1	N/A
M29615	97052	2014	United States	Florida	461	CC461	P1.19-2,13-15	F5-5	B	10	N/A
M29616	103436	2014	United States	Florida	11579	CC60	P1.5-1,10-1	F5-2	C	16	N/A	16
M29618	97051	2014	United States	Florida	3496	CC213	P1.22,14	F5-5	B	6	N/A
M29619	97050	2014	United States	Florida	6706	CC41/44	P1.7-2,4	F1-5	B	2	N/A
M29620	97049	2014	United States	Florida	41	CC41/44	P1.7-2,4	F1-5	B	2	N/A
M29621	97048	2014	United States	Florida	3469	CC4821	P1.17-6,23	F3-36	B	20	N/A
M29622	97047	2014	United States	Florida	11	CC11	P1.5,2	F1-1	W	1	N/A
M29623	97046	2014	United States	Florida	10826	CC11	P1.5,2	F1-1	W	1	N/A
M29624	97045	2013	United States	Florida	184	CC22	P1.18-1,3	F4-1	W	7	N/A
M29625	97044	2013	United States	Florida	11	CC11	P1.5-1,10-8	F3-6	C	1	N/A
M29634	39923	2015	United States	Oregon	32	CC32	P1.7,16-20	F3-3	B	5	OB12
M29635	39922	2015	United States	Massachusetts	9069	unassigned	P1.7-2,4	F1-5	B	26	OB13
M29636	97043	2015	United States	North Carolina	409	CC41/44	P1.18-1,34	F1-5	B	2	N/A
M29638	97042	2013	United States	Florida	10826	CC11	P1.5,2	F1-1	W	1	N/A
M29639	97041	2013	United States	Florida	11	CC11	P1.5-1,10-8	F3-6	C	1	N/A
M29640	97040	2013	United States	Florida	1364	CC32	P1.7,16-20	F3-3	B	5	N/A
M29641	97039	2013	United States	Florida	136	CC41/44	P1.17,16-3	F5-5	B	2	N/A
M29642	97038	2014	United States	Florida	10330	CC41/44	P1.18-1,34	F1-5	B	2	N/A
M29643	97037	2014	United States	Florida	6800	CC23	P1.5-1,2-2	F5-8	Y	3	N/A
M29644	97036	2014	United States	Florida	11	CC11	P1.5-1,10-8	F3-6	C	1	N/A
M29645	97035	2014	United States	Florida	767	CC167	P1.5-1,10-8	F1-3	Y	9	N/A
M29646	97034	2014	United States	Florida	11	CC11	P1.5-1,10-8	F3-6	C	1	N/A
M29647	97033	2014	United States	Florida	10826	CC11	P1.5,2	F1-1	W	1	N/A
M29648	97032	2014	United States	Florida	11	CC11	P1.5,2	F1-1	W	1	N/A
M29649	97031	2014	United States	Florida	10826	CC11	P1.5,2	F1-1	W	1	N/A
M29650	52538	2014	United States	Florida	11	CC11	P1.5-1,10-8	F3-6	NG	1	N/A
M29651	97030	2014	United States	Florida	10826	CC11	New	F1-1	W	1	N/A
M29654	97029	2013	United States	Florida	10826	CC11	P1.5,2	F1-1	W	1	N/A
M29655	97028	2014	United States	Florida	11	CC11	P1.5,2	F1-1	W	1	N/A
M29656	97027	2015	United States	Oregon	23	CC23	P1.5-1,2-2	F5-8	Y	3	N/A
M29657	97026	2015	United States	Oregon	32	CC32	P1.5-1,2-2	F3-3	B	5	N/A
M29678	39904	2015	United States	Oregon	32	CC32	P1.7,16-20	F3-3	B	5	OB12
M29680	97025	2015	United States	Washington	41	CC41/44	P1.12-1,9	F1-5	B	2	N/A
M29682	97024	2015	United States	California	33	CC32	P1.5,2-64	F5-1	B	5	N/A
M29685	97023	2015	United States	Missouri	7574	CC41/44	P1.22,14-6	F1-7	B	2	N/A
M29686	97022	2015	United States	Missouri	35	CC35	P1.22-1,14	F1-7	NG	12	N/A
M36558	97021	2015	United States	Vermont	1163	CC269	P1.22,9	F5-2	NG	4	N/A
M36581	39908	2015	United States	Oregon	32	CC32	P1.7,16-20	F3-3	B	5	OB12
M36627	97020	2015	United States	Georgia	23	CC23	P1.5-1,2-2	F5-8	Y	3	N/A
M36639	97019	2015	United States	Colorado	1649	CC1157	P1.22,9	F5-36	NG	11	N/A
M36640	97018	2015	United States	Colorado	23	CC23	P1.5-1,2-2	F5-8	Y	3	N/A
M36680	97017	2015	United States	Oregon	32	CC32	P1.7,16	F3-3	B	5	N/A
M36681	39920	2015	United States	Oregon	32	CC32	P1.7,16-20	F3-3	B	5	OB12
M36682	97016	2015	United States	Oregon	3582	CC23	P1.5-1,2-2	F5-8	Y	3	N/A
M36683	97015	2015	United States	Oregon	40	CC41/44	P1.7-2,13-1	F1-5	B	2	N/A
M36700	38766	2015	United States	Virginia	11580	CC1157	P1.18-1,3	F5-36	B	11	N/A
M36701	97014	2015	United States	Virginia	213	CC213	P1.22,14	F5-5	B	6	N/A
M37052	49266	2015	United States	Illinois	12498	CC41/44	P1.7-2,13-2	F1-7	NG	2	N/A
M37053	58854	2015	United States	Indiana	13080	unassigned	P1.17,9	F5-5	NG	21	N/A
M37056	49265	2015	United States	Connecticut	12495	CC4821	P1.17-6,23	F3-36	NG	20	N/A
M37057	97013	2015	United States	New York	269	CC269	P1.19-1,15-11	F5-1	B	4	N/A
M37183	97012	2015	United States	Georgia	11	CC11	P1.5,2	F1-1	W	1	N/A
M37194	36754	2015	United States	Wisconsin	11391	CC60	P1.5,2	F1-7	B	14	N/A
M37218	97011	2015	United States	New York	11	CC11	P1.5,2	F1-1	W	1	N/A
M37220	97010	2015	United States	New York	5752	CC11	P1.5,2	F3-3	C	1	N/A
M37228	97009	2015	United States	New York	23	CC23	P1.5-1,2-2	F5-8	Y	3	N/A
M37238	97008	2015	United States	New Mexico	11171	CC167	P1.5-1,10-4	F3-4	Y	9	N/A
M37244	46360	2015	United States	California	32	CC32	P1.7,16-20	F3-3	B	5	OB12
M37261	97007	2015	United States	Indiana	32	CC32	P1.7-11,16-20	F3-3	B	5	N/A
M37335	97006	2015	United States	Wisconsin	409	CC41/44	P1.18-1,34	F1-5	B	2	N/A
M37338	97005	2015	United States	Connecticut	41	CC41/44	P1.7-2,4	F1-5	B	2	N/A
M37339	97004	2015	United States	California	32	CC32	P1.18-1,30-3	F3-3	B	5	N/A
M37340	97003	2015	United States	California	9300	CC103	P1.5-1,2-90	F5-2	B	38	N/A
M37341	97002	2015	United States	California	184	CC22	P1.18-1,3	F4-1	W	7	N/A
M37342	97001	2015	United States	California	409	CC41/44	P1.18-1,34	F1-5	B	2	N/A
M37343	97000	2015	United States	California	32	CC32	P1.7,16-20	F3-3	B	5	N/A
M37344	96999	2015	United States	California	1624	CC167	P1.5-1,10-4	F3-4	Y	9	N/A
M37345	36753	2015	United States	California	11390	unassigned	P1.12-1,16-8	F3-6	B	4	N/A
M37346	96998	2015	United States	California	22	CC22	P1.18-1,3	F4-1	W	7	N/A
M37348	96997	2015	United States	California	409	CC41/44	P1.18-1,34	F1-5	B	2	N/A
M37349	45278	2015	United States	California	32	CC32	P1.7,16-20	F4-28	B	5	N/A
M37350	96996	2015	United States	California	1466	CC174	P1.21,16	F3-7	Y	15	N/A
M37351	96995	2015	United States	California	162	CC162	P1.22-27,14	F5-9	B	13	N/A
M37352	96994	2015	United States	California	32	CC32	P1.7,16	F1-7	B	5	N/A
M37394	96993	2015	United States	Minnesota	32	CC32	P1.7-2,16	F3-3	B	5	N/A
M37395	96992	2015	United States	Minnesota	32	CC32	P1.7,16	F1-7	B	5	N/A
M37398	50539	2015	United States	Illinois	11	CC11	P1.18-1,3	F3-6	C	1	OB14
M37399	50540	2015	United States	Illinois	11	CC11	P1.18-1,3	F3-6	C	1	OB14
M37400	50541	2015	United States	Illinois	11	CC11	P1.18-1,3	F3-6	C	1	N/A
M37401	96991	2015	United States	Arkansas	22	CC22	P1.18-1,3	F4-1	W	7	N/A
M37402	96990	2015	United States	Arkansas	23	CC23	P1.5-2,10-1	F1-29	Y	3	N/A
M37407	96989	2015	United States	Arizona	2006	CC103	P1.5-1,10-4	F3-9	C	8	N/A
M37408	96988	2015	United States	Arizona	23	CC23	P1.5-2,10-1	F4-1	Y	3	N/A
M37411	96987	2014	United States	Michigan	32	CC32	P1.7,16-21	N/A	B	5	N/A
M37413	96986	2014	United States	Michigan	32	CC32	P1.7,16-21	N/A	B	5	N/A
M37414	96985	2015	United States	Michigan	22	CC22	P1.18-1,3	F4-1	W	7	N/A
M37415	96984	2015	United States	Michigan	461	CC461	P1.22,14	F5-9	B	10	N/A
M37416	96983	2015	United States	Michigan	2006	CC103	P1.5-1,10-4	F3-9	C	8	N/A
M37427	50542	2015	United States	Illinois	11	CC11	P1.18-1,3	F3-6	C	1	OB14
M37430	50545	2015	United States	Illinois	11	CC11	P1.18-1,3	F3-6	C	1	OB14
M37436	96982	2015	United States	Oregon	11	CC11	P1.5,	F3-6	C	1	N/A
M37440	96981	2015	United States	Oregon	2006	CC103	P1.5-1,10-4	F3-9	C	8	N/A
M37441	96980	2014	United States	Massachusetts	23	CC23	P1.5-2,10-1	F5-12	Y	3	N/A
M37442	96979	2014	United States	Massachusetts	7670	CC41/44	P1.21,4	F1-5	B	2	N/A
M37443	45279	2015	United States	Massachusetts	13378	unassigned	P1.5-1,2-56	F3-9	B	4	N/A
M37444	96978	2015	United States	Massachusetts	7574	CC41/44	P1.22,14-6	F1-5	B	2	N/A
M37445	45280	2015	United States	Massachusetts	32	CC32	P1.7,16	F3-3	B	5	N/A
M37446	47217	2015	United States	Massachusetts	12475	CC1157	P1.22,14	F5-36	B	11	N/A
M37447	96977	2015	United States	Massachusetts	2006	CC103	P1.5-1,10-4	F3-9	C	8	OB16
M37448	96976	2015	United States	Massachusetts	749	CC32	P1.19,15	F5-1	B	5	N/A
M37449	96975	2015	United States	Massachusetts	3482	unassigned	P1.7-2,4	F1-5	B	26	N/A
M37464	96974	2015	United States	Colorado	23	CC23	P1.5-2,10-1	F4-1	Y	3	N/A
M37465	96973	2014	United States	Colorado	22	CC22	P1.18-1,3	F4-1	W	7	N/A
M37467	96972	2015	United States	Alaska	11	CC11	P1.5-1,10-8	F3-6	C	1	N/A
M37468	96971	2015	United States	Alaska	11	CC11	P1.5-1,10-8	F3-6	C	1	N/A
M37470	50551	2015	United States	Illinois	11	CC11	P1.18-1,3	F3-6	C	1	OB14
M37471	47232	2015	United States	Alabama	12490	CC23	P1.5-1,10-10	F4-1	Y	3	N/A
M37474	96970	2014	United States	Oklahoma	41	CC41/44	P1.7-2,4	F1-5	B	2	N/A
M37475	96969	2014	United States	Oklahoma	2880	CC167	P1.5-1,10-8	F1-3	Y	9	N/A
M37477	96968	2014	United States	Oklahoma	33	CC32	P1.21,16	F5-1	B	5	N/A
M37479	96967	2015	United States	Oklahoma	2506	CC32	P1.7,16-26	F3-3	B	5	N/A
M37480	96966	2015	United States	Oklahoma	11	CC11	P1.20,9	F1-1	W	1	N/A
M37481	96965	2015	United States	Oklahoma	1364	CC32	P1.7-2,13-1	F3-3	B	5	N/A
M37483	96964	2015	United States	South Carolina	11	CC11	P1.5,2	F3-3	C	1	N/A
M37528	96963	2014	United States	Maryland	44	CC41/44	P1.7-1,14	F1-34	B	2	N/A
M37529	96962	2015	United States	Maryland	23	CC23	Peptide not found	F5-8	Y	3	N/A
M37530	96961	2014	United States	Maryland	33	CC32	P1.5,2-86	F5-1	B	5	N/A
M37654	50552	2015	United States	Illinois	11	CC11	P1.18-1,3	F3-6	C	1	OB14
M37660	96960	2015	United States	Connecticut	11	CC11	P1.5-1,10-8	F3-6	C	1	N/A
M37666	96959	2015	United States	Oregon	409	CC41/44	P1.18-1,34	F1-5	B	2	N/A
M37680	96958	2015	United States	Minnesota	11	CC11	P1.18-1,3	F3-6	C	1	N/A
M37916	96957	2015	United States	Florida	11	CC11	P1.5,2	F1-1	W	1	N/A
M37921	96956	2014	United States	Tennessee	23	CC23	P1.5-1,2-2	F5-8	Y	3	N/A
M37922	96955	2015	United States	Tennessee	32	CC32	P1.7,16	F3-3	B	5	N/A
M37924	96954	2015	United States	Tennessee	60	CC60	P1.5,2	F1-7	NG	14	N/A
M37925	96953	2014	United States	Texas	23	CC23	P1.5-2,10-1	F4-1	Y	3	N/A
M37926	96952	2014	United States	Texas	11	CC11	P1.5-1,10-8	F3-6	C	1	N/A
M37927	96951	2015	United States	Texas	32	CC32	P1.7,16-20	F3-3	B	5	N/A
M37929	45181	2015	United States	Texas	11	CC11	P1.18-1,3	F3-6	C	1	N/A
M37930	96950	2015	United States	Texas	2459	CC41/44	P1.7-1,1	F3-29	B	2	N/A
M37931	96949	2015	United States	Texas	1624	CC167	P1.22,14-6	F5-7	Y	9	N/A
M37932	96948	2015	United States	Texas	2006	CC103	P1.5-1,10-4	F3-9	C	8	N/A
M37933	96947	2015	United States	Texas	5836	unassigned	P1.7-1,1	F1-5	B	29	N/A
M37934	96946	2015	United States	Texas	41	CC41/44	P1.7-2,4	F1-5	B	2	N/A
M37936	45182	2015	United States	Texas	2006	CC103	P1.5-1,10-4	F3-9	C	8	N/A
M37937	96945	2015	United States	Texas	7151	CC41/44	P1.18,25	F4-2	C	2	N/A
M37938	45183	2015	United States	Texas	2006	CC103	P1.5-1,10-4	F3-9	C	8	N/A
M37939	51586	2015	United States	Texas	12821	CC11	P1.5-1,10-8	F3-6	C	1	N/A
M37940	96944	2015	United States	Texas	7442	CC41/44	P1.18,25	F2-13	B	2	N/A
M37941	96943	2015	United States	Texas	23	CC23	P1.5-2,10-1	F4-1	Y	3	N/A
M37942	96942	2015	United States	Texas	22	CC22	P1.18-1,3	F4-1	W	7	N/A
M37943	96941	2015	United States	Texas	414	CC41/44	P1.18,25-81	F1-84	B	2	N/A
M37944	96940	2015	United States	Wisconsin	409	CC41/44	P1.18-1,34	F1-5	B	2	N/A
M37945	50554	2015	United States	Wisconsin	11	CC11	P1.5-1,10-8	F3-6	NG	1	N/A
M37946	96939	2015	United States	Wisconsin	213	CC213	P1.22,14	F5-5	B	6	N/A
M37950	96938	2015	United States	Washington	22	CC22	P1.18-1,3	F4-1	W	7	N/A
M37952	96937	2015	United States	Washington	23	CC23	P1.5-2,10-1	F4-1	Y	3	N/A
M37953	96936	2015	United States	Washington	32	CC32	P1.5-1,2-2	F3-3	B	5	N/A
M37954	96935	2015	United States	Washington	2006	CC103	P1.5-1,10-4	F3-9	C	8	N/A
M37955	96934	2015	United States	Washington	2006	CC103	P1.5-1,10-4	F3-9	C	8	N/A
M37956	96933	2015	United States	Washington	11	CC11	P1.5,2	F3-3	C	1	N/A
M37961	96932	2015	United States	Utah	213	CC213	P1.22,14	F5-5	B	6	N/A
M37963	96931	2015	United States	Minnesota	409	CC41/44	P1.18-1,34	F1-5	B	2	N/A
M37980	96930	2015	United States	Wisconsin	8537	unassigned	P1.21,16-36	F5-8	B	16	N/A
M38001	50555	2015	United States	North Carolina	11	CC11	P1.5-1,10-8	F3-6	C	1	N/A
M38016	96929	2015	United States	Florida	10353	CC213	P1.22,14	F5-5	B	6	N/A
M38022	96928	2015	United States	South Carolina	1157	CC1157	P1.21-7,16	F5-36	NG	11	N/A
M38053	96927	2013	United States	Tennessee	32	CC32	P1.7,16-20	F3-3	B	5	N/A
M38054	96926	2014	United States	Tennessee	32	CC32	P1.7,16-20	F3-3	B	5	N/A
M38075	96925	2015	United States	Georgia	11	CC11	P1.5,2	F1-1	W	1	N/A
M38076	49260	2015	United States	Georgia	12493	CC11	P1.5,2	F1-1	W	1	N/A
M38252	45184	2015	United States	California	11	CC11	P1.5-1,10-8	F1-12	C	1	N/A
M38253	96924	2015	United States	New Jersey	154	CC41/44	P1.7-2,4	F1-5	B	2	N/A
M38309	96923	2015	United States	Minnesota	32	CC32	P1.7,16-20	F3-3	B	5	N/A
M38331	96922	2015	United States	Illinois	10840	CC32	P1.7,16-20	F3-3	B	5	N/A
M38332	96921	2015	United States	Illinois	3635	CC213	P1.19,15	F5-5	B	6	N/A
M38347	96920	2015	United States	Oregon	2006	CC103	P1.5-1,10-4	F3-9	C	8	N/A
M38349	96919	2015	United States	Massachusetts	23	CC23	P1.5-2,10-1	F4-1	Y	3	N/A
M38354	47218	2015	United States	California	12476	CC41/44	P1.18-1,34	F1-5	NG	2	N/A
M38355	45185	2015	United States	California	11	CC11	P1.5-1,10-8	F3-6	C	1	N/A
M38356	45281	2015	United States	California	136	CC41/44	P1.17,16-3	F1-18	B	2	N/A
M38511	96918	2015	United States	Maine	10829	CC32	P1.7,16	F3-3	B	5	N/A
M38512	96917	2015	United States	Maine	10829	CC32	P1.7,16	F3-3	B	5	N/A
M38514	96916	2015	United States	California	32	CC32	P1.7,16-20	F3-3	B	5	N/A
M38516	96915	2015	United States	California	2006	CC103	P1.5-1,10-4	F3-9	C	8	N/A
M38517	96914	2015	United States	California	32	CC32	P1.7,16	F1-7	B	5	N/A
M38518	96913	2015	United States	California	32	CC32	P1.7-2,16	F1-7	B	5	N/A
M38519	96912	2015	United States	California	11	CC11	P1.5-1,10-8	F3-6	C	1	N/A
M38521	96911	2015	United States	California	44	CC41/44	P1.17,16-3	F5-2	B	2	N/A
M38523	96910	2015	United States	California	11	CC11	P1.5-1,10-8	F3-6	C	1	N/A
M38524	96909	2015	United States	California	3496	CC213	P1.22,14	F5-9	B	6	N/A
M38525	96908	2015	United States	California	1157	CC1157	P1.5-1,9	F5-36	B	11	N/A
M38526	96907	2015	United States	California	803	CC32	P1.7,16	F3-3	B	5	N/A
M38527	96906	2015	United States	California	7574	CC41/44	P1.22,14-6	F1-5	B	2	N/A
M38528	96905	2013	United States	Missouri	1624	CC167	P1.5-1,10-4	F3-4	Y	9	N/A
M38529	96904	2014	United States	Missouri	23	CC23	P1.5-1,2-2	F5-8	Y	3	N/A
M38530	96903	2014	United States	Missouri	136	CC41/44	P1.17,16-3	F5-5	B	2	N/A
M38531	96902	2014	United States	Missouri	44	CC41/44	P1.21,16	F5-5	B	2	N/A
M38532	96901	2014	United States	Missouri	22	CC22	P1.18-1,3	F4-1	W	7	N/A
M38534	96900	2014	United States	Missouri	32	CC32	P1.7,16	F1-7	B	5	N/A
M38535	96899	2015	United States	Missouri	7574	CC41/44	P1.22,14-6	F1-5	B	2	N/A
M38536	96898	2015	United States	Missouri	11	CC11	P1.5-1,10-8	F3-6	C	1	N/A
M38537	96897	2015	United States	Missouri	23	CC23	P1.5-1,2-2	F5-8	Y	3	N/A
M38539	96896	2015	United States	Missouri	32	CC32	P1.7,16-20	F3-3	B	5	N/A
M38540	96895	2015	United States	Missouri	44	CC41/44	P1.21,16	F5-5	B	2	N/A
M38541	96894	2015	United States	Missouri	2693	CC269	P1.19-2,13	F5-1	B	4	N/A
M38592	96893	2015	United States	South Dakota	1655	CC23	P1.5-1,10-1	F4-1	Y	3	N/A
M38595	96892	2015	United States	Florida	11	CC11	P1.5,2	F1-1	W	1	N/A
M38596	96891	2015	United States	Florida	11	CC11	P1.5,2	F1-1	W	1	N/A
M38597	47219	2015	United States	Florida	12477	unassigned	P1.22,9	F5-12	B	4	N/A
M38619	96890	2014	United States	Indiana	2048	unassigned	P1.12-1,16-163	F3-6	B	4	N/A
M38620	49371	2014	United States	Indiana	12550	unassigned	P1.19-1,15	F1-15	B	2	N/A
M38621	96889	2015	United States	Indiana	6765	CC213	P1.22,14	F5-5	B	6	N/A
M38623	96888	2015	United States	Maryland	32	CC32	P1.7,16	F3-3	B	5	N/A
M38637	96887	2015	United States	Texas	11	CC11	P1.5,2	F1-1	W	1	N/A
M38638	96886	2015	United States	Texas	213	CC213	P1.22,14	F1-7	B	6	N/A
M38639	96885	2015	United States	Texas	213	CC213	P1.22,14	F5-5	B	6	N/A
M38640	96884	2015	United States	Texas	33	CC32	P1.19,15	F5-1	B	5	N/A
M38641	96883	2015	United States	Texas	32	CC32	P1.7-11,16	F3-3	B	5	N/A
M38642	96882	2015	United States	Texas	23	CC23	P1.5-2,10-1	F4-1	Y	3	N/A
M38643	96881	2015	United States	Alaska	11	CC11	P1.5-1,10-8	F3-6	C	1	N/A
M38658	96880	2015	United States	Connecticut	41	CC41/44	P1.7-2,4	F1-5	B	2	N/A
M38666	96879	2015	United States	New York	6058	CC41/44	P1.18-1,34	F1-5	B	2	N/A
M38672	96878	2015	United States	Oregon	5981	CC41/44	P1.7-2,4	F1-5	B	2	N/A
M38673	96877	2015	United States	Oregon	2006	CC103	P1.5-1,10-4	F3-9	C	8	N/A
M38674	96876	2014	United States	Indiana	2006	CC103	P1.5-1,10-4	F3-9	B	8	N/A
M38675	96875	2014	United States	Indiana	32	CC32	P1.7,16-20	F3-3	B	5	N/A
M38676	96874	2015	United States	Indiana	3091	CC269	P1.19,15	F3-6	B	4	N/A
M38679	96873	2015	United States	New Hampshire	136	CC41/44	P1.5-2,10-1	F5-5	B	2	N/A
M38691	96872	2015	United States	Oregon	5836	unassigned	P1.5-1,10-4	F3-29	B	29	N/A
M38692	96871	2015	United States	Oregon	32	CC32	P1.7,16	F3-3	B	5	N/A
M38693	96870	2015	United States	Arizona	23	CC23	P1.5-2,10-1	F4-1	Y	3	N/A
M38694	96869	2015	United States	Arizona	10330	CC41/44	P1.18-1,34	F1-5	B	2	N/A
M38695	96868	2015	United States	Arizona	32	CC32	P1.7,16-86	F3-3	B	5	N/A
M38704	96867	2015	United States	Colorado	2006	CC103	P1.5-1,10-4	F3-9	C	8	Secondary1
M38705	96866	2015	United States	Colorado	60	CC60	P1.5,2	F1-7	E	14	N/A
M38714	96865	2015	United States	Colorado	60	CC60	P1.5,2	F1-7	NG	14	N/A
M38718	96864	2015	United States	Minnesota	1946	CC461	P1.19-2,13-1	F3-9	B	10	N/A
M38719	49264	2015	United States	Minnesota	12497	CC35	P1.22-1,14	F4-1	B	12	N/A
M38732	96863	2015	United States	New Jersey	198	CC198	P1.18,25-1	F5-5	NG	21	N/A
M38733	96862	2015	United States	New Jersey	2006	CC103	P1.5-1,10-4	F3-9	C	8	N/A
M38734	96861	2015	United States	New Jersey	11	CC11	P1.5,2	F1-1	W	1	N/A
M38735	96860	2015	United States	New Jersey	11176	CC167	P1.5-1,10-4	F3-4	Y	9	N/A
M38736	96859	2015	United States	New Jersey	11560	CC23	P1.5-1,2-2	F5-8	Y	3	N/A
M38737	45282	2015	United States	New Jersey	8252	CC35	P1.18,25-15	N/A	B	57	N/A
M38738	45187	2015	United States	Illinois	11	CC11	P1.5,2	F3-3	C	1	N/A
M38739	96858	2015	United States	Illinois	1624	CC167	Peptide not found	F3-4	Y	9	N/A
M38740	96857	2015	United States	Illinois	7574	CC41/44	P1.22,14-6	F5-28	B	2	N/A
M38741	45188	2015	United States	Illinois	11	CC11	P1.18-1,3	F3-6	C	1	OB14
M38742	45189	2015	United States	Illinois	11	CC11	P1.18-1,3	F3-6	C	1	N/A
M38743	96856	2015	United States	Illinois	1624	CC167	P1.5-1,10-4	F3-4	Y	9	N/A
M38765	96855	2015	United States	Oregon	5981	CC41/44	P1.7-2,4	F1-5	B	2	N/A
M38766	96854	2015	United States	Oregon	22	CC22	P1.18-1,3	F4-1	W	7	N/A
M38767	96853	2015	United States	Oregon	23	CC23	P1.5-2,10-1	F4-1	Y	3	N/A
M38768	49263	2015	United States	Oregon	12494	CC23	P1.5-1,2-2	F5-8	Y	3	N/A
M38769	96852	2015	United States	Oregon	2006	CC103	P1.5-1,10-4	F3-9	C	8	N/A
M38770	96851	2014	United States	Louisiana	437	CC41/44	P1.22-1,14	F5-2	B	2	N/A
M38771	96850	2014	United States	Louisiana	23	CC23	P1.5-1,2-2	F5-8	Y	3	N/A
M38772	96849	2014	United States	Louisiana	1157	CC1157	P1.21-7,16	F5-36	B	11	N/A
M38773	96848	2014	United States	Louisiana	22	CC22	P1.18-1,3	F5-2	W	7	N/A
M38774	96847	2015	United States	Louisiana	213	CC213	P1.22,14	F5-5	B	6	N/A
M38782	96846	2015	United States	New York	7574	CC41/44	P1.22,14-6	F1-5	B	2	N/A
M38873	50652	2015	United States	Georgia	11	CC11	P1.5-1,10-8	F3-6	NG	1	N/A
M38874	96845	2015	United States	Georgia	33	CC32	P1.7,9	F5-1	B	5	N/A
M38875	96844	2015	United States	Alabama	32	CC32	P1.7-2,13	F1-19	B	5	N/A
M38877	96843	2015	United States	Washington	22	CC22	P1.18-1,3	F4-1	W	7	N/A
M38878	96842	2015	United States	Washington	44	CC41/44	P1.7-4,1	F1-69	B	2	N/A
M38879	96841	2015	United States	Washington	2006	CC103	P1.5-1,10-4	F3-9	C	8	N/A
M38897	96840	2015	United States	New York	269	CC269	P1.22,9	F5-1	B	4	N/A
M38899	96839	2015	United States	New York	1157	CC1157	P1.22,14-6	F5-36	B	11	N/A
M38904	50659	2015	United States	New York	2578	CC41/44	P1.18,25-1	F1-5	NG	2	N/A
M38912	50664	2015	United States	New York	192	CC192	P1.18-38,42-1	N/A	NG	41	N/A
M38916	96838	2015	United States	New York	3469	CC4821	P1.17-6,23	F3-36	B	20	N/A
M38917	45190	2015	United States	New York	11	CC11	P1.5-1,10-8	F3-6	C	1	N/A
M38963	96837	2015	United States	Massachusetts	213	CC213	Peptide not found	F5-5	B	6	N/A
M38965	96836	2015	United States	Massachusetts	11	CC11	P1.5,2	F1-1	W	1	N/A
M38981	49262	2015	United States	Oregon	12496	CC103	P1.5-1,10-4	F3-9	C	8	N/A
M38982	96835	2015	United States	Oregon	22	CC22	P1.18-1,3	F4-1	W	7	N/A
M38983	96834	2015	United States	Oregon	2006	CC103	P1.5-1,10-4	F3-9	C	8	N/A
M39072	96833	2015	United States	Massachusetts	749	CC32	P1.19,15	F5-1	B	5	N/A
M39073	96832	2015	United States	Massachusetts	11	CC11	P1.5-1,10-8	F3-6	C	1	N/A
M39081	96831	2016	United States	California	32	CC32	P1.7,16-20	F4-28	B	5	N/A
M39082	96830	2015	United States	California	136	CC41/44	P1.17,16-3	F5-5	B	2	N/A
M39083	96829	2015	United States	California	11110	unassigned	P1.7-1,10-3	F3-38	B	28	N/A
M39084	96242	2016	United States	California	3587	CC23	P1.5-1,2-2	F4-1	Y	3	N/A
M39085	96828	2015	United States	California	10842	CC35	P1.22-1,14	F4-1	B	12	N/A
M39086	96827	2016	United States	California	1157	CC1157	P1.21-7,16	F5-36	NG	11	N/A
M39087	96826	2016	United States	California	32	CC32	P1.7,16-20	F4-28	B	5	N/A
M39088	96825	2016	United States	California	1624	CC167	Peptide not found	F3-4	Y	9	N/A
M39089	41612	2016	United States	California	11911	CC41/44	P1.7-2,30	F1-5	B	2	N/A
M39090	41541	2016	United States	California	11910	CC32	P1.18-1,30-3	F3-3	B	5	OB20
M39091	96824	2016	United States	California	11910	CC32	P1.18-1,30-6	F3-3	B	5	OB20
M39092	47223	2014	United States	Rhode Island	12481	CC167	P1.5-1,10-37	F4-1	Y	9	N/A
M39106	53723	2016	United States	Illinois	12912	CC60	P1.5,2	F5-13	E	14	N/A
M39109	96823	2015	United States	Wisconsin	917	CC37	P1.7-2,13-1	F1-5	B	43	N/A
M39110	96822	2015	United States	Wisconsin	479	CC269	P1.19,13-2	F5-8	B	4	N/A
M39111	96821	2015	United States	Wisconsin	11	CC11	P1.18-1,2	F1-1	W	1	N/A
M39112	47224	2015	United States	Wisconsin	12482	CC41/44	P1.17,16-3	F1-143	B	2	N/A
M39127	96820	2016	United States	Oregon	2006	CC103	P1.5-1,10-4	F3-9	C	8	N/A
M39128	96819	2016	United States	Oregon	11551	unassigned	P1.22,14-6	F3-9	C	8	N/A
M39129	96818	2016	United States	Oregon	162	CC162	P1.22,14	F5-9	B	13	N/A
M39137	96817	2014	United States	Virginia	11	CC11	P1.19,15	F3-6	B	1	N/A
M39138	96816	2014	United States	Virginia	6800	CC23	P1.5-1,2-2	F5-8	Y	3	N/A
M39139	47225	2014	United States	Virginia	12483	CC162	P1.7-2,4	F5-9	B	13	N/A
M39140	47226	2014	United States	Virginia	12484	CC865	P1.21,16-36	F5-8	B	16	N/A
M39141	96815	2014	United States	Virginia	32	CC32	P1.7,16-20	F3-3	B	5	N/A
M39142	96814	2015	United States	Virginia	6800	CC23	P1.5-1,2-2	F5-8	Y	3	N/A
M39144	96813	2015	United States	Virginia	2976	CC269	P1.7-2,13-1	F3-80	B	4	N/A
M39145	96812	2015	United States	Virginia	11	CC11	P1.18,25-15	F1-1	W	1	N/A
M39146	96811	2015	United States	Virginia	213	CC213	P1.22,14	F5-5	B	6	N/A
M39147	96810	2015	United States	Virginia	213	CC213	P1.22,14	F5-5	B	6	N/A
M39148	47227	2015	United States	Virginia	12485	CC269	P1.22,9	F1-55	B	4	N/A
M39149	96809	2015	United States	Ohio	35	CC35	P1.22-1,14	F5-5	B	12	N/A
M39150	45283	2015	United States	Ohio	437	CC41/44	P1.22-1,14	F5-2	B	2	N/A
M39151	96808	2016	United States	Ohio	32	CC32	P1.7,16-20	F3-3	B	5	N/A
M39152	96807	2016	United States	Ohio	409	CC41/44	P1.5-1,2-2	F1-5	B	2	N/A
M39153	45284	2014	United States	Ohio	13277	CC32	P1.7,16	F1-7	B	5	N/A
M39154	96806	2014	United States	Ohio	10826	CC11	P1.5,2	F1-1	W	1	N/A
M39155	96805	2014	United States	Ohio	11	CC11	P1.5,2	F1-1	W	1	N/A
M39156	96804	2014	United States	Ohio	11	CC11	P1.5,2	F1-1	W	1	N/A
M39157	96803	2014	United States	Ohio	11	CC11	P1.5,2	F1-1	W	1	N/A
M39176	96802	2016	United States	Massachusetts	2006	CC103	P1.5-1,10-4	F3-9	C	8	OB16
M39177	96801	2016	United States	Massachusetts	2006	CC103	P1.5-1,10-4	F3-9	C	8	OB16
M39178	96800	2016	United States	Massachusetts	1655	CC23	P1.5-1,10-1	F4-1	Y	3	N/A
M39181	96799	2015	United States	Georgia	11	CC11	P1.5,2	F1-1	W	1	N/A
M39192	96798	2015	United States	North Carolina	11	CC11	P1.5,2	F1-1	W	1	N/A
M39193	96797	2015	United States	North Carolina	6058	CC41/44	P1.18-1,34	F1-5	B	2	N/A
M39194	96796	2016	United States	North Carolina	1466	CC174	P1.21,16	F3-7	Y	15	N/A
M39195	96795	2016	United States	North Carolina	1466	CC174	P1.21,16	F3-7	Y	15	N/A
M39196	96794	2016	United States	North Carolina	32	CC32	P1.7,16	F3-3	B	5	N/A
M39205	96793	2016	United States	Missouri	23	CC23	P1.5-2,10-1	F5-12	NG	3	N/A
M39217	96792	2016	United States	Kentucky	11	CC11	P1.5-1,10-1	F3-6	B	1	N/A
M39224	96791	2015	United States	Indiana	32	CC32	P1.7-11,16-20	F3-3	B	5	N/A
M39225	96790	2016	United States	Indiana	1679	CC35	P1.22-1,14	N/A	C	12	N/A
M39250	47228	2015	United States	Tennessee	12486	CC22	P1.18-1,3	F5-36	W	7	N/A
M39492	96789	2016	United States	Oregon	2006	CC103	P1.5-1,10-4	F3-9	C	8	N/A
M39493	96788	2016	United States	Oregon	2006	CC103	P1.5-1,10-4	F3-9	C	8	N/A
M39519	96787	2016	United States	Massachusetts	1655	CC23	P1.5-1,10-1	F4-1	Y	3	N/A
M39520	96786	2016	United States	Massachusetts	1655	CC23	P1.5-1,10-1	F4-1	Y	3	N/A
M39521	96785	2016	United States	Alaska	11	CC11	P1.5-1,10-8	F1-7	C	1	N/A
M39522	96784	2016	United States	Alaska	11	CC11	P1.5-1,10-8	F3-6	C	1	N/A
M39523	96783	2016	United States	Maine	10829	CC32	P1.7,16	F3-3	B	5	N/A
M39524	96782	2015	United States	Arizona	23	CC23	P1.5-2,10-1	F4-1	Y	3	N/A
M39525	96781	2016	United States	Arizona	7670	CC41/44	P1.7-2,4	F1-5	B	2	N/A
M39526	47229	2015	United States	Utah	12487	CC167	P1.5-1,10-1	F1-5	Y	9	N/A
M39528	42070	2016	United States	Pennsylvania	11960	CC198	P1.18,25-15	F5-5	NG	21	N/A
M39530	96780	2016	United States	Illinois	11	CC11	P1.18-1,3	F3-6	C	1	N/A
M39532	96779	2016	United States	Connecticut	2578	CC41/44	P1.17,9	F1-5	NG	2	N/A
M39535	42850	2016	United States	New Jersey	11	CC11	P1.5-1,10-1	F3-6	B	1	OB22
M39537	96778	2016	United States	New Jersey	11	CC11	P1.5-1,10-1	F3-6	B	1	N/A
M39568	96777	2016	United States	Minnesota	23	CC23	P1.5-2,10-1	F5-12	Y	3	N/A
M39569	96776	2016	United States	Minnesota	11	CC11	P1.5-1,10-1	F3-6	C	1	OB21
M39590	96775	2016	United States	Illinois	11	CC11	P1.18-1,3	F3-6	C	1	OB14
M39591	96774	2016	United States	Illinois	198	CC198	P1.18,25-1	F5-5	NG	21	N/A
M39592	96773	2016	United States	Illinois	11	CC11	P1.5-1,10-8	F3-6	C	1	OB14
M39594	96772	2015	United States	Texas	11	CC11	P1.5-1,10-8	F3-6	C	1	N/A
M39595	96243	2015	United States	Texas	3587	CC23	P1.5-1,2-2	F4-1	Y	3	N/A
M39596	96771	2015	United States	Texas	2006	CC103	P1.5-1,10-4	F3-9	C	8	N/A
M39759	96770	2015	United States	Texas	1624	CC167	P1.22,14-6	F5-7	Y	9	N/A
M39760	96769	2016	United States	Texas	1655	CC23	P1.5-1,10-1	F4-1	Y	3	N/A
M39761	96768	2016	United States	Texas	11	CC11	P1.5,2	F1-1	W	1	N/A
M39762	96767	2016	United States	Texas	11	CC11	P1.5-1,10-8	F3-6	C	1	N/A
M39763	96766	2016	United States	Texas	2006	CC103	P1.5-1,10-4	F3-9	C	8	N/A
M39764	96765	2016	United States	Texas	1157	CC1157	P1.22,14-6	F5-36	B	11	N/A
M39765	52739	2016	United States	Texas	12902	CC35	P1.22-1,14	F5-5	NG	12	N/A
M39776	96764	2016	United States	Oregon	32	CC32	P1.5-1,2-2	F3-3	B	5	N/A
M39777	96763	2016	United States	Oklahoma	53	CC53	P1.7,30	F1-2	NG	30	N/A
M39778	96762	2016	United States	Oklahoma	213	CC213	P1.22,14	F5-5	B	6	N/A
M39802	96761	2016	United States	California	11	CC11	P1.5-1,10-1	F3-6	C	1	OB21
M39811	54175	2016	United States	New Jersey	11	CC11	P1.5-1,10-1	F3-6	B	1	OB22
M39813	96760	2016	United States	Oregon	32	CC32	P1.7,16	F3-3	B	5	N/A
M39814	96759	2016	United States	New Mexico	8758	CC32	P1.19,15	F5-1	B	5	N/A
M39828	96758	2016	United States	West Virginia	9069	unassigned	P1.7-2,4	F1-5	B	26	N/A
M39829	96757	2016	United States	Georgia	11	CC11	P1.5,2	F1-1	W	1	N/A
M39830	96756	2016	United States	Georgia	11	CC11	P1.5,2	F1-1	Y	1	N/A
M39831	96755	2016	United States	Georgia	11	CC11	P1.5,2	F1-1	W	1	N/A
M39853	96754	2016	United States	Illinois	34	CC32	P1.19,15	F4-28	B	5	N/A
M39854	96753	2016	United States	Illinois	7574	CC41/44	P1.22,14-6	F1-22	B	2	N/A
M39855	96752	2016	United States	Illinois	11	CC11	P1.5,2	F3-3	C	1	N/A
M39856	96751	2016	United States	Illinois	11	CC11	P1.5-1,10-1	F3-6	B	1	N/A
M39857	96750	2016	United States	Illinois	7574	CC41/44	P1.22,14-6	F5-28	B	2	N/A
M39858	96749	2016	United States	Massachusetts	1624	CC167	P1.5-1,10-4	F5-36	B	9	N/A
M39859	96748	2016	United States	Louisiana	1624	CC167	P1.5-1,10-4	F3-4	Y	9	N/A
M39860	96747	2016	United States	Louisiana	178	CC178	P1.19,15	F5-28	NG	18	N/A
M39883	96746	2016	United States	Maryland	11	CC11	P1.5-1,10-1	F3-6	B	1	N/A
M39884	96745	2015	United States	Nevada	32	CC32	P1.7,16-20	F3-3	B	5	N/A
M39904	96744	2016	United States	Connecticut	5323	CC41/44	P1.17,16-4	F3-9	C	31	N/A
M40029	96743	2015	United States	California	485	CC41/44	P1.12-1,9	F1-5	B	2	N/A
M40031	96742	2015	United States	California	9300	CC103	P1.5-1,2-90	F5-2	B	38	N/A
M40033	96741	2015	United States	California	11	CC11	P1.5,2	F1-1	W	1	N/A
M40035	96740	2015	United States	California	11	CC11	Peptide not found	F1-1	W	1	N/A
M40037	96739	2016	United States	Colorado	11	CC11	P1.5-1,10-8	F3-6	C	1	N/A
M40038	96738	2016	United States	Arkansas	23	CC23	P1.5-2,10-1	F5-12	Y	3	N/A
M40040	96737	2016	United States	Texas	11739	CC60	P1.5,2	F5-13	NG	14	N/A
M40041	96736	2015	United States	Montana	2006	CC103	P1.5-1,10-4	F3-9	C	8	N/A
M40083	96735	2016	United States	Minnesota	23	CC23	P1.5-2,10-1	F4-1	Y	3	N/A
M40084	96734	2016	United States	Minnesota	2006	CC103	P1.5-1,10-4	F3-9	C	8	N/A
M40085	96733	2016	United States	California	11	CC11	P1.5-1,10-1	F3-6	C	1	OB21
M40088	96732	2016	United States	California	11	CC11	P1.5,2	F1-1	W	1	N/A
M40089	96731	2016	United States	California	11	CC11	P1.5-1,10-1	F3-6	C	1	OB21
M40094	96730	2015	United States	Florida	22	CC22	P1.18-1,3	F4-1	W	7	N/A
M40098	96729	2016	United States	Florida	2006	CC103	P1.5-1,10-4	F3-9	C	8	N/A
M40102	96728	2016	United States	Florida	1624	CC167	P1.5-1,10-4	F3-4	W	9	N/A
M40109	96727	2016	United States	California	11	CC11	P1.5-1,10-1	F3-6	C	1	OB21
M40110	47230	2016	United States	California	12488	CC1157	P1.21-7,16	F5-8	NG	11	N/A
M40111	96726	2016	United States	California	11	CC11	P1.5-1,10-1	F3-6	C	1	OB21
M40121	103437	2016	United States	Georgia	13362	CC174	P1.21,16	F3-7	Y	15	N/A	15
M40122	96725	2016	United States	Georgia	11	CC11	P1.5,2	F1-1	W	1	N/A
M40123	96724	2016	United States	Georgia	11	CC11	P1.5,2	F1-1	Y	1	N/A
M40124	96723	2016	United States	Georgia	11	CC11	P1.5,2	F1-1	Y	1	N/A
M40131	96722	2016	United States	Oregon	2006	CC103	P1.5-1,10-4	F3-9	C	8	N/A
M40148	56754	2016	United States	California	11	CC11	P1.5-1,10-1	F3-6	C	1	OB21
M40150	96721	2016	United States	Washington	178	CC178	P1.19-5,15-23	F1-7	NG	18	N/A
M40151	96720	2016	United States	Washington	136	CC41/44	P1.17,16-3	F5-5	B	2	N/A
M40152	96719	2016	United States	Washington	11	CC11	P1.5,2	F1-1	W	1	N/A
M40153	96718	2016	United States	Washington	2006	CC103	P1.5-1,10-4	F3-9	C	8	N/A
M40155	96717	2016	United States	Washington	3582	CC23	P1.5-1,2-2	F5-8	Y	3	N/A
M40156	96716	2016	United States	Washington	13001	CC4821	P1.17-6,23	F3-36	B	20	N/A
M40160	96715	2016	United States	Massachusetts	11	CC11	P1.5-1,10-8	F3-6	C	1	N/A
M40161	96714	2016	United States	Tennessee	7574	CC41/44	P1.22,14-6	F5-28	B	2	N/A
M40162	96713	2016	United States	Tennessee	23	CC23	P1.5-2,10-1	F4-1	Y	3	N/A
M40163	96712	2016	United States	Tennessee	44	CC41/44	Peptide not found	F1-7	B	2	N/A
M40164	96711	2016	United States	Tennessee	1157	CC1157	P1.22,14-6	F5-36	B	11	N/A
M40167	96710	2016	United States	Colorado	2006	CC103	P1.5-1,10-4	F3-9	C	8	Secondary1
M40169	96709	2016	United States	California	11	CC11	P1.5,2	F1-1	W	1	N/A
M40170	96708	2016	United States	California	11	CC11	P1.5-1,10-1	F3-6	C	1	OB21
M40198	96707	2016	United States	California	1157	CC1157	P1.5-1,9	F5-36	B	11	N/A
M40199	96706	2016	United States	California	2006	CC103	P1.5-1,10-4	F3-9	C	8	N/A
M40200	96705	2016	United States	California	32	CC32	P1.7,16-20	F4-28	B	5	N/A
M40201	96704	2016	United States	California	213	CC213	P1.22,14	F3-9	B	6	N/A
M40202	96703	2016	United States	California	2006	CC103	P1.5-1,10-4	F3-9	C	8	N/A
M40203	96702	2016	United States	California	11110	unassigned	P1.7-1,10-11	F3-38	B	28	N/A
M40204	96701	2016	United States	California	23	CC23	P1.5-1,2-2	F5-8	Y	3	N/A
M40205	96700	2016	United States	California	1157	CC1157	P1.5-2,10-1	F5-36	NG	11	N/A
M40206	96699	2016	United States	California	11	CC11	P1.5-1,10-1	F3-6	C	1	N/A
M40207	96698	2016	United States	California	32	CC32	P1.7,16-20	F4-28	B	5	N/A
M40209	96697	2016	United States	California	409	CC41/44	P1.18-1,34	F1-5	B	2	N/A
M40210	96696	2016	United States	California	32	CC32	P1.7,16-20	F4-28	B	5	N/A
M40211	96695	2016	United States	California	11	CC11	P1.5-1,10-1	F3-6	C	1	N/A
M40212	96694	2016	United States	California	32	CC32	P1.7,16-20	F4-28	B	5	N/A
M40213	96693	2016	United States	California	11	CC11	P1.5,2	F1-1	W	1	N/A
M40214	56755	2016	United States	California	11	CC11	P1.5-1,10-1	F3-6	C	1	OB21
M40215	56756	2016	United States	California	11	CC11	P1.5-1,10-1	F3-6	C	1	OB21
M40225	96692	2016	United States	Georgia	11	CC11	P1.5,2	F1-1	W	1	N/A
M40229	96691	2016	United States	North Carolina	7574	CC41/44	P1.22,14-6	F1-5	B	2	N/A
M40230	96690	2016	United States	California	11	CC11	P1.5-1,10-1	F3-6	C	1	OB21
M40231	96689	2016	United States	Virginia	1624	CC167	P1.5-1,2-2	F3-4	B	9	N/A
M40232	96688	2016	United States	Virginia	32	CC32	P1.7,16-20	F3-3	B	5	N/A
M40233	96687	2016	United States	Virginia	213	CC213	P1.22,14	F5-5	B	6	N/A
M40234	96686	2016	United States	Virginia	1655	CC23	P1.5-1,10-1	F4-1	Y	3	N/A
M40235	96685	2016	United States	Nebraska	11	CC11	P1.20,9	F1-1	W	1	N/A
M40236	96684	2016	United States	Ohio	9493	unassigned	P1.17,16-3	F1-7	B	2	N/A
M40237	47231	2016	United States	Ohio	12489	CC167	P1.5,2	F3-4	Y	9	N/A
M40238	96683	2016	United States	Wisconsin	1157	CC1157	P1.21-7,16	F5-36	E	11	N/A
M40239	96682	2016	United States	Wisconsin	213	CC213	P1.22,14	F5-5	B	6	N/A
M40262	96681	2016	United States	California	11	CC11	P1.5-1,10-1	F3-6	C	1	OB21
M40263	96680	2016	United States	New York	1655	CC23	P1.5-1,10-1	F4-1	Y	3	N/A
M40270	50737	2016	United States	New York	11	CC11	P1.5-1,10-8	F3-6	NG	1	N/A
M40271	96679	2016	United States	New York	1466	CC174	P1.21,16	F3-7	Y	15	N/A
M40272	96678	2016	United States	New York	6595	CC4821	P1.20,23	F3-36	B	20	N/A
M40278	96677	2016	United States	New York	23	CC23	P1.5-2,10-1	F4-1	Y	3	N/A
M40282	96676	2016	United States	New York	1466	CC174	P1.21,16	F3-7	Y	15	N/A
M40285	96675	2016	United States	Tennessee	23	CC23	P1.5-2,10-1	F4-1	Y	3	N/A
M40287	96674	2016	United States	Oregon	44	CC41/44	P1.22,14	F1-7	B	2	N/A
M40288	96673	2016	United States	Oregon	32	CC32	P1.7,16-20	F3-3	B	5	N/A
M40319	96672	2016	United States	Alaska	11	CC11	P1.5-1,10-8	F3-6	C	1	N/A
M40320	96671	2016	United States	Alaska	32	CC32	P1.7,16-33	F3-3	B	5	N/A
M40322	96670	2016	United States	Pennsylvania	3992	CC35	P1.22-1,14	F5-2	B	12	N/A
M40324	96669	2016	United States	West Virginia	1157	CC1157	P1.21-7,16	F5-36	B	11	N/A
M40330	96668	2016	United States	California	32	CC32	P1.7,16-20	F4-28	B	5	N/A
M40332	96667	2016	United States	California	11	CC11	P1.5-1,10-1	F3-6	C	1	OB21
M40333	96666	2016	United States	California	3582	CC23	P1.5-1,2-2	F5-8	Y	3	N/A
M40334	96665	2016	United States	California	2006	CC103	P1.5-1,10-4	F3-9	C	8	N/A
M40336	96664	2016	United States	California	11	CC11	P1.5-1,10-1	F3-6	C	1	OB21
M40347	96663	2016	United States	California	11	CC11	P1.5-1,10-1	F3-6	C	1	OB21
M40375	96662	2016	United States	Minnesota	32	CC32	P1.7,16-20	F3-3	B	5	N/A
M40382	96661	2016	United States	California	154	CC41/44	P1.7-2,4	F1-5	B	2	N/A
M40383	96660	2016	United States	California	11	CC11	P1.5-1,10-1	F3-6	C	1	OB21
M40384	96659	2016	United States	California	11	CC11	P1.5-1,10-1	F3-6	C	1	OB21
M40385	96658	2016	United States	California	11	CC11	P1.5-1,10-1	F3-6	C	1	OB21
M40386	96657	2016	United States	California	11	CC11	P1.5-1,10-1	F3-6	C	1	OB21
M40387	96656	2016	United States	California	6058	CC41/44	P1.18-1,34-4	F1-5	B	2	N/A
M40388	96655	2016	United States	California	11	CC11	P1.5-1,10-1	F3-6	C	1	OB21
M40408	96654	2016	United States	Illinois	11	CC11	P1.18-1,3	F3-6	C	1	N/A
M40433	96653	2016	United States	Georgia	11	CC11	P1.5,2	F1-1	W	1	N/A
M40813	96652	2016	United States	Oregon	6730	CC22	P1.18-1,3	F4-1	W	7	N/A
M40814	96651	2016	United States	Oregon	32	CC32	P.5-1,2-87	F3-3	B	5	N/A
M40815	96650	2016	United States	Oregon	1157	CC1157	P1.5-1,9	F5-36	B	11	N/A
M40844	96649	2016	United States	California	11	CC11	P1.5-1,10-1	F3-6	C	1	OB21
M40878	96648	2016	United States	Connecticut	41	CC41/44	P1.7-2,4	F1-5	B	2	N/A
M40880	96647	2016	United States	Colorado	6075	CC41/44	P1.18-1,34	F1-5	B	2	N/A
M40889	96646	2016	United States	South Carolina	12497	CC35	P1.22-1,14	F4-1	B	12	N/A
M40912	96645	2016	United States	Illinois	11	CC11	P1.5-1,10-8	F3-6	C	1	OB14
M40918	96644	2016	United States	Wisconsin	11556	CC32	P1.7,16	F3-3	B	5	OB23
M40919	96643	2016	United States	Wisconsin	11556	CC32	P1.7,16	F3-3	B	5	OB23
M40928	96642	2016	United States	Missouri	2459	CC41/44	P1.7-1,1	F3-29	B	2	N/A
M40929	49372	2016	United States	Missouri	12551	CC461	P1.19-2,13	F1-50	B	10	N/A
M40930	96641	2016	United States	Missouri	11	CC11	P1.5-1,10-1	F3-6	C	1	N/A
M40938	96640	2016	United States	Indiana	7574	CC41/44	P1.22,14-6	F4-60	B	2	N/A
M40941	96639	2016	United States	Indiana	12497	CC35	P1.22-1,14	F4-1	B	12	N/A
M40948	96638	2016	United States	Utah	32	CC32	P1.7,16-20	F3-3	B	5	N/A
M40960	96637	2016	United States	Oregon	1655	CC23	P1.5-1,10-1	F4-1	Y	3	N/A
M40962	96636	2016	United States	New Jersey	11	CC11	P1.5-1,10-8	F3-6	C	1	N/A
M40964	96635	2016	United States	South Carolina	22	CC22	P1.18-1,3	F4-1	W	7	N/A
M40965	96634	2016	United States	South Carolina	23	CC23	P1.5-1,2-2	F5-8	Y	3	N/A
M40966	96633	2016	United States	Indiana	32	CC32	P1.7-11,16-20	F3-3	B	5	N/A
M40967	96632	2016	United States	Indiana	23	CC23	P1.5-1,2-2	F5-8	Y	3	N/A
M40973	96631	2016	United States	Wisconsin	11556	CC32	P1.7,16	F3-3	B	5	OB23
M40974	96630	2016	United States	California	11	CC11	P1.5-1,10-1	F3-6	C	1	N/A
M40975	96629	2016	United States	California	184	CC22	P1.18-1,3	F4-1	W	7	N/A
M40976	96628	2016	United States	California	41	CC41/44	P1.7-2,4	F1-5	B	2	N/A
M40977	96627	2016	United States	Arizona	1157	CC1157	P1.21-7,16	F5-36	B	11	N/A
M40978	96626	2016	United States	Montana	2006	CC103	P1.5-1,10-4	F3-9	C	8	N/A
M40984	96244	2016	United States	Texas	3587	CC23	P1.5-2,10-44	F4-1	Y	3	N/A
M40985	96625	2016	United States	Texas	11556	CC32	P1.7-2,16	F3-3	C	5	N/A
M40986	96624	2016	United States	Texas	247	CC11	P1.5,2	F3-7	W	1	N/A
M40987	96623	2016	United States	Texas	2578	CC41/44	P1.17,9	F1-5	NG	2	N/A
M40988	96245	2016	United States	Texas	3587	CC23	P1.5-2,10-2	F4-1	Y	3	N/A
M40989	96622	2016	United States	Texas	2808	CC103	P1.5-1,10-4	F3-9	C	8	N/A
M40990	96621	2016	United States	Texas	2006	CC103	P1.5-1,10-4	F3-9	C	8	N/A
M40991	96620	2016	United States	Texas	5836	unassigned	P1.7-1,1	F1-5	B	29	N/A
M40992	96619	2016	United States	Texas	11	CC11	P1.5-1,10-8	F1-5	C	1	N/A
M41026	96618	2016	United States	California	213	CC213	P1.22,14	F5-5	B	6	N/A
M41027	96617	2016	United States	Montana	2006	CC103	P1.5-1,10-4	F3-9	C	8	N/A
M41029	96616	2016	United States	Alabama	409	CC41/44	P1.18-1,34	F1-5	B	2	N/A
M41030	96615	2016	United States	Alabama	1157	CC1157	P1.22,14-6	F5-36	B	11	N/A
M41049	96614	2016	United States	Maryland	5733	CC23	P1.5-2,10-1	F4-1	Y	3	N/A
M41050	96613	2016	United States	Oregon	32	CC32	P1.7,16-20	F3-3	B	5	OB24
M41051	96612	2016	United States	Oregon	32	CC32	P1.7,16-20	F3-3	B	5	OB24
M41052	96611	2016	United States	Oregon	2006	CC103	P1.5-1,10-4	F3-9	C	8	N/A
M41053	96610	2016	United States	Oregon	2006	CC103	P1.5-1,10-4	F3-9	C	8	N/A
M41063	96609	2016	United States	Maryland	11556	CC32	P1.7,16	F3-3	B	5	N/A
M41065	96608	2016	United States	Oklahoma	2006	CC103	P1.5-1,10-4	F3-9	C	8	N/A
M41066	96607	2016	United States	Oklahoma	12024	CC41/44	P1.18-1,34	F1-5	B	2	N/A
M41067	52740	2016	United States	Iowa	12903	CC41/44	P1.17,16-3	F5-5	B	2	N/A
M41068	96606	2016	United States	Kansas	12404	CC11	P1.5,2	F1-1	W	1	N/A
M41069	96605	2016	United States	Kansas	23	CC23	P1.5-2,10-1	F4-1	Y	3	N/A
M41070	96604	2016	United States	Kansas	32	CC32	P1.7,16	F3-3	B	5	N/A
M41071	96603	2016	United States	Kansas	23	CC23	P1.5-1,2-2	F5-8	Y	3	N/A
M41072	96602	2016	United States	Florida	11	CC11	P1.5-1,10-8	F3-6	NG	1	N/A
M41073	96601	2016	United States	Florida	10826	CC11	P1.5,2	F1-1	W	1	N/A
M41075	96600	2016	United States	Florida	11	CC11	P1.5,2	F1-1	W	1	N/A
M41077	96599	2016	United States	Florida	32	CC32	P1.7-2,16	F3-3	B	5	N/A
M41087	96598	2016	United States	Oregon	2006	CC103	P1.5-1,10-4	F3-9	C	8	N/A
M41089	96597	2016	United States	Illinois	32	CC32	P1.7,9	F5-2	B	5	N/A
M41090	96596	2016	United States	Illinois	6800	CC23	P1.5-1,2-2	F3-3	Y	3	N/A
M41091	96595	2016	United States	Illinois	11	CC11	P1.5,2	F1-1	W	1	N/A
M41092	96594	2016	United States	Illinois	23	CC23	P1.5-1,2-2	F5-8	Y	3	N/A
M41093	96593	2016	United States	Illinois	11	CC11	P1.5,2	F1-1	W	1	N/A
M41094	52139	2016	United States	Illinois	12842	CC35	P1.22-1,14	F3-6	B	12	N/A
M41095	96592	2016	United States	Illinois	32	CC32	P1.7,16	F3-3	B	5	N/A
M41106	96591	2016	United States	Georgia	1157	CC1157	P1.22,14-6	F5-36	B	11	N/A
M41107	96590	2016	United States	Arkansas	43	CC41/44	P1.19,15-1	F1-5	B	2	N/A
M41108	96589	2016	United States	Colorado	23	CC23	P1.5-2,10-1	F4-1	Y	3	N/A
M41111	96588	2016	United States	Nevada	11	CC11	P1.5-1,10-8	F3-6	C	1	N/A
M41128	96587	2016	United States	Georgia	10826	CC11	P1.5,2	F1-1	W	1	N/A
M41129	96586	2016	United States	Washington	2006	CC103	P1.5-1,10-4	F3-9	C	8	N/A
M41130	96585	2016	United States	Washington	2006	CC103	P1.5-1,10-4	F3-9	C	8	N/A
M41131	96584	2016	United States	Washington	11	CC11	P1.5-1,10-8	F3-6	C	1	N/A
M41132	96583	2016	United States	New Jersey	213	CC213	P1.22,14	F5-5	B	6	N/A
M41144	96582	2016	United States	California	11556	CC32	P1.7,16	F3-3	B	5	N/A
M41145	96581	2016	United States	Washington	2006	CC103	Internal Stop Codon	F3-9	C	8	N/A
M41162	96580	2016	United States	New York	409	CC41/44	P1.18-1,34	F1-5	NG	2	N/A
M41163	96579	2016	United States	New York	12227	CC11	P1.5-1,10-8	F3-6	C	1	N/A
M41175	96578	2016	United States	Tennessee	12486	CC22	P1.18-1,3	F5-36	W	7	N/A
M41176	96577	2016	United States	Tennessee	1157	CC1157	P1.22,14-6	F5-36	B	11	N/A
M41192	96576	2016	United States	Georgia	11	CC11	P1.5,2	F1-1	W	1	N/A
M41193	96575	2016	United States	Michigan	2578	CC41/44	P1.5-1,2-2	F1-5	NG	2	N/A
M41194	52140	2016	United States	Michigan	12843	CC35	P1.7-2,13	F1-7	NG	12	N/A
M41195	96246	2016	United States	Michigan	11	CC11	P1.5,2-7	F1-1	W	1	N/A
M41196	96574	2016	United States	Washington	41	CC41/44	P1.12-1,9	F1-5	B	2	N/A
M41198	96573	2016	United States	Pennsylvania	2578	CC41/44	P1.17,9	F1-5	NG	2	N/A
M41199	52141	2016	United States	Massachusetts	12844	CC167	P1.5-1,10-4	F3-4	Y	9	N/A
M41200	96572	2016	United States	Massachusetts	11	CC11	P1.5,2	F1-1	W	1	N/A
M41201	52142	2016	United States	Massachusetts	12845	unassigned	P1.7-1,1	F1-7	B	56	N/A
M41364	96571	2016	United States	Oregon	2006	CC103	P1.5-1,10-4	F3-9	C	8	N/A
M41365	96570	2016	United States	Oregon	7302	unassigned	P1.21,16	F5-5	B	2	N/A
M41366	96569	2016	United States	Oregon	2006	CC103	P1.5-1,10-4	F3-9	C	8	N/A
M41367	96568	2016	United States	Oregon	2006	CC103	P1.5-1,10-4	F3-9	C	8	N/A
M41368	96567	2017	United States	Oregon	2006	CC103	P1.5-1,10-4	F3-9	C	8	N/A
M41408	51580	2017	United States	California	12817	unassigned	P1.22,9	F5-2	C	55	N/A
M41409	96566	2017	United States	California	32	CC32	P1.7,16-20	F4-28	B	5	OB25
M41410	96565	2017	United States	California	32	CC32	P1.7,16-20	F4-28	B	5	OB25
M41427	96564	2017	United States	Washington	5836	unassigned	P1.5-1,10-4	F3-29	C	29	N/A
M41429	96563	2017	United States	Minnesota	32	CC32	P1.7-2,16	F3-3	B	5	N/A
M41483	96562	2016	United States	Ohio	32	CC32	P1.7,16	F3-3	B	5	N/A
M41484	96561	2016	United States	Ohio	23	CC23	P1.5-2,10-1	F4-1	Y	3	N/A
M41485	96560	2016	United States	Ohio	687	CC41/44	P1.21-2,23-6	F5-8	B	2	N/A
M41486	96559	2017	United States	Ohio	409	CC41/44	P1.18-1,34	F1-5	B	2	N/A
M41487	96558	2017	United States	Ohio	409	CC41/44	P1.18-1,34	F1-5	B	2	N/A
M41488	96557	2016	United States	North Carolina	32	CC32	P1.7,16	F3-3	B	5	N/A
M41489	96556	2016	United States	Virginia	7574	CC41/44	P1.22,14-6	F1-5	B	2	N/A
M41492	96555	2017	United States	California	11	CC11	P1.5-1,10-1	F3-6	C	1	OB21
M41494	96554	2016	United States	Alaska	11	CC11	P1.5-1,10-8	F1-7	C	1	N/A
M41495	96553	2016	United States	Alaska	11	CC11	P1.5-1,10-8	F3-6	C	1	N/A
M41517	96552	2017	United States	Oregon	2006	CC103	P1.5-1,10-4	F3-9	C	8	N/A
M41518	96551	2017	United States	Oregon	2006	CC103	P1.5-1,10-4	F3-9	C	8	N/A
M41519	96550	2017	United States	Oregon	32	CC32	P1.7,16-20	F3-3	B	5	N/A
M41523	96549	2016	United States	Nebraska	44	CC41/44	P1.19,13	F1-18	B	2	N/A
M41530	51934	2017	United States	Washington	12841	CC41/44	P1.19-2,15	F5-2	B	2	N/A
M41532	96548	2017	United States	Florida	53	CC53	P1.7,30	F1-2	NG	30	N/A
M41546	96547	2012	United States	Michigan	23	CC23	P1.5-2,10-1	F4-1	NG	3	N/A
M41548	96546	2017	United States	Oklahoma	2578	CC41/44	P1.17,9	F1-5	NG	2	N/A
M41549	96545	2017	United States	Washington	2006	CC103	P1.5-1,10-4	F3-9	C	8	N/A
M41551	96544	2017	United States	Oregon	32	CC32	P1.7,16-20	F3-3	B	5	OB24
M41623	96543	2011	United States	Alaska	11	CC11	P1.5-1,2-2	F3-6	C	1	N/A
M41624	96542	2011	United States	Alaska	32	CC32	P1.7,16-33	F3-3	B	5	N/A
M41625	96541	2012	United States	Alaska	213	CC213	P1.22,14	F5-5	B	6	N/A
M41626	96540	2012	United States	Alaska	162	CC162	P1.7-2,4	F5-9	B	13	N/A
M41629	96539	2017	United States	California	1163	CC269	P1.22,9	F5-12	B	4	N/A
M41631	96538	2017	United States	California	11556	CC32	P1.7,16	F3-3	B	5	OB28
M41637	96537	2016	United States	Indiana	32	CC32	P1.7-11,16-20	F3-3	B	5	N/A
M41638	96536	2016	United States	Indiana	32	CC32	P1.7,16-20	F3-3	B	5	N/A
M41639	52999	2016	United States	Indiana	12944	CC23	P1.5-1,2-4	F5-8	Y	3	N/A
M41640	96535	2017	United States	Arizona	178	CC178	P1.19-1,15-8	F1-112	NG	18	N/A
M41641	96534	2017	United States	Arizona	2006	CC103	P1.5-1,10-4	F3-9	C	8	N/A
M41642	96533	2017	United States	Arizona	32	CC32	P1.7,16	F3-3	C	5	N/A
M41643	96532	2016	United States	Utah	42	CC41/44	P1.7-2,4	F1-5	B	2	N/A
M41663	96531	2016	United States	Nevada	2006	CC103	P1.5-1,10-4	F3-9	C	8	N/A
M41664	96530	2016	United States	California	32	CC32	P1.7,16-20	F4-28	B	5	N/A
M41665	96529	2016	United States	California	11	CC11	P1.5,2	F1-1	W	1	N/A
M41666	96528	2016	United States	California	2363	CC41/44	P1.7-2,4	F1-5	B	2	N/A
M41667	96527	2016	United States	California	11	CC11	P1.5,2	F1-1	W	1	N/A
M41668	96526	2016	United States	California	2006	CC103	P1.5-1,10-4	F3-9	C	8	N/A
M41669	96525	2017	United States	California	32	CC32	P1.7,16-20	F4-28	B	5	N/A
M41670	96524	2017	United States	California	23	CC23	P1.5-2,10-1	F4-1	Y	3	N/A
M41671	96523	2017	United States	California	32	CC32	P1.7,16-20	F4-28	B	5	N/A
M41672	96522	2017	United States	California	32	CC32	P1.7,16-29	F3-3	C	5	N/A
M41673	96521	2017	United States	California	32	CC32	P1.7,16-29	F3-3	C	5	OB27
M41674	96520	2017	United States	California	32	CC32	P1.7,16-29	F3-3	C	5	OB27
M41675	96519	2017	United States	California	1466	CC174	P1.21,16	F3-7	Y	15	N/A
M41676	52741	2017	United States	California	12904	CC269	P1.22,9	F1-7	B	4	N/A
M41677	96518	2016	United States	California	2006	CC103	P1.5-1,10-4	F3-6	C	8	N/A
M41678	96517	2016	United States	California	1434	unassigned	P1.7-2,13-2	F5-2	C	16	N/A
M41679	96516	2016	United States	California	897	unassigned	P1.12-1,16-75	F1-5	B	42	N/A
M41680	96515	2016	United States	California	11	CC11	P1.5,2	F1-1	W	1	N/A
M41681	96514	2017	United States	California	275	CC269	P1.22,9	F5-12	C	4	N/A
M41682	96513	2017	United States	California	11	CC11	P1.5-1,10-8	F3-6	C	1	N/A
M41683	96512	2017	United States	California	269	CC269	P1.22,9	F5-1	B	4	N/A
M41684	96511	2017	United States	California	35	CC35	P1.22-1,14	F4-1	B	12	N/A
M41741	96510	2016	United States	Nevada	23	CC23	P1.5-2,10-1	F4-1	Y	3	N/A
M41742	96509	2016	United States	Nevada	11	CC11	P1.5-1,10-8	F3-6	C	1	N/A
M41743	96508	2016	United States	Nevada	23	CC23	P1.5-2,10-1	F4-1	Y	3	N/A
M41745	96507	2016	United States	Nevada	2503	CC32	P1.18-1,34	F1-50	B	5	N/A
M41747	53763	2017	United States	Missouri	13032	CC41/44	P1.5-1,2-2	F1-5	B	2	N/A
M41748	96506	2017	United States	Missouri	13032	CC41/44	P1.5-1,2-2	F1-5	B	2	N/A
M41749	96505	2017	United States	Tennessee	213	CC213	P1.22,14	F5-5	B	6	N/A
M41751	56734	2017	United States	Tennessee	13196	CC41/44	P1.7-4,1	F1-62	B	2	N/A
M41752	96504	2017	United States	South Carolina	12497	CC35	P1.22-1,14	F4-1	B	12	N/A
M41753	96503	2017	United States	South Carolina	2578	CC41/44	P1.18,25-1	F1-5	NG	2	N/A
M41754	96502	2016	United States	New Jersey	409	CC41/44	P1.18-1,34	F1-5	B	2	N/A
M41761	96501	2017	United States	Georgia	11	CC11	P1.5,2	F1-1	W	1	N/A
M41772	96500	2017	United States	Oregon	2006	CC103	P1.5-1,10-4	F3-9	C	8	N/A
M41780	96499	2016	United States	Pennsylvania	3992	CC35	P1.22-1,14	F5-2	B	12	N/A
M41781	96498	2017	United States	Pennsylvania	11393	CC41/44	P1.22,14-6	F1-5	B	2	N/A
M41783	96497	2017	United States	Washington	2006	CC103	P1.5-1,10-4	F3-9	C	8	N/A
M41784	96496	2017	United States	Maryland	23	CC23	P1.5-2,10-1	F4-1	NG	3	N/A
M41786	96495	2013	United States	Maryland	11	CC11	P1.5-1,10-8	F3-6	C	1	N/A
M41821	96494	2017	United States	Georgia	1624	CC167	P1.5-1,2-2	F4-1	Y	9	N/A
M41823	96493	2017	United States	North Carolina	1624	CC167	P1.5-1,10-4	F3-4	B	9	N/A
M41824	53000	2017	United States	New Mexico	12941	CC41/44	P1.19,15-1	F1-5	B	2	N/A
M41825	96492	2017	United States	New Mexico	11	CC11	P1.5-1,10-8	F3-6	C	1	N/A
M41827	96491	2017	United States	Indiana	4212	CC178	P1.19,15	N/A	NG	18	N/A
M41831	96490	2017	United States	California	11556	CC32	P1.7,16	F3-3	B	5	OB28
M41836	96489	2017	United States	Minnesota	32	CC32	P1.7,16	F3-3	B	5	N/A
M41837	96488	2017	United States	Minnesota	1157	CC1157	P1.21-7,16	F5-36	E	11	N/A
M41865	96487	2017	United States	Ohio	823	CC198	P1.18,25-15	F5-5	NG	21	N/A
M41867	96486	2016	United States	Texas	11	CC11	P1.5-1,10-8	F3-6	C	1	N/A
M41868	53764	2016	United States	Texas	13033	CC461	P1.19-2,13-1	F3-9	B	10	N/A
M41869	96247	2016	United States	Texas	13034	CC23	P1.5-2,10-2	F4-1	Y	3	N/A
M41870	53766	2016	United States	Texas	13035	CC162	P1.22,14	F5-9	B	13	N/A
M41871	96485	2017	United States	Texas	2006	CC103	P1.5-1,10-4	F3-9	C	8	N/A
M41872	96484	2017	United States	Texas	2006	CC103	P1.5-1,10-4	F3-9	C	8	N/A
M41873	96483	2017	United States	Texas	2006	CC103	P1.5-1,10-4	F3-9	C	8	N/A
M41874	96482	2017	United States	Mississippi	7442	CC41/44	P1.18,25	F2-13	B	2	N/A
M41880	96481	2017	United States	Kansas	1655	CC23	P1.5-1,10-7	F4-1	Y	3	N/A
M41883	96480	2017	United States	Nevada	11	CC11	P1.5-1,10-8	F3-6	C	1	N/A
M41884	96479	2017	United States	Washington	2006	CC103	P1.5-1,10-4	F3-9	C	8	N/A
M41901	96478	2017	United States	Illinois	2006	CC103	P1.5-1,10-4	F3-9	C	8	N/A
M41910	96477	2017	United States	Nevada	11	CC11	P1.5-1,10-8	F3-6	C	1	N/A
M41923	96476	2017	United States	Oregon	32	CC32	P1.7,16-20	F3-3	B	5	N/A
M41924	96475	2017	United States	Oregon	2006	CC103	P1.5-1,10-4	F3-9	C	8	N/A
M41925	96474	2017	United States	California	6617	CC41/44	P1.17,9	F3-6	B	2	N/A
M41926	96473	2017	United States	California	11	CC11	P1.5-1,10-8	F3-6	C	1	OB21
M41927	96472	2017	United States	California	7460	CC32	P1.18-26,30-2	F3-3	B	5	N/A
M41955	96471	2017	United States	Illinois	192	CC192	P1.18-11,42-1	N/A	NG	41	N/A
M41957	96470	2017	United States	Illinois	7574	CC41/44	P1.22,14-6	F5-28	B	2	N/A
M41958	96469	2017	United States	Louisiana	1157	CC1157	P1.5-1,9	F5-36	B	11	N/A
M41959	53767	2017	United States	Louisiana	13036	CC41/44	P1.19,13	F1-5	B	2	N/A
M41960	96468	2017	United States	Louisiana	5365	CC22	P1.18-1,3	F4-1	W	7	N/A
M42298	96467	2017	United States	Colorado	23	CC23	P1.5-1,2-2	F5-8	Y	3	N/A
M42311	96466	2017	United States	Florida	178	CC178	P1.19-5,15-23	F1-7	NG	18	N/A
M42316	96465	2017	United States	Oregon	5981	CC41/44	P1.7-2,4	F1-5	B	2	N/A
M42341	53768	2017	United States	Indiana	13037	CC162	P1.22,14	F5-9	B	13	N/A
M42382	56736	2016	United States	Florida	13198	CC1157	P1.22,9	F5-36	B	11	N/A
M42383	96464	2016	United States	Florida	409	CC41/44	P1.18-1,34	F1-5	B	2	N/A
M42384	96463	2016	United States	Florida	33	CC32	P1.19,15	F5-1	B	5	N/A
M42386	96462	2017	United States	Florida	11	CC11	P1.5-1,10-8	F1-5	C	1	OB26
M42387	96461	2017	United States	Florida	11	CC11	P1.5,2	F1-1	W	1	N/A
M42388	96460	2017	United States	Florida	11	CC11	P1.5-1,10-8	F1-5	C	1	OB26
M42389	96459	2017	United States	Maryland	1157	CC1157	P1.21-7,16	F5-36	NG	11	N/A
M42396	96458	2017	United States	Illinois	11	CC11	P1.5,2	F1-1	W	1	N/A
M42397	96457	2017	United States	Michigan	1157	CC1157	P1.22,14-6	F5-36	B	11	N/A
M42398	96456	2017	United States	Michigan	1434	unassigned	P1.7-2,13-1	F5-2	C	16	N/A
M42399	96455	2017	United States	Michigan	184	CC22	P1.18-1,3	F4-1	W	7	N/A
M42400	56124	2017	United States	Massachusetts	13127	CC41/44	P1.7-2,4	F1-5	B	2	N/A
M42401	96454	2017	United States	Massachusetts	2006	CC103	P1.5-1,10-4	F3-9	C	8	OB16
M42402	96453	2017	United States	Tennessee	11	CC11	P1.5,2	F1-1	W	1	N/A
M42403	96452	2017	United States	Tennessee	3582	CC23	P1.5-1,2-2	F5-8	Y	3	N/A
M42405	96451	2017	United States	Washington	12841	CC41/44	P1.19-2,15	F5-2	B	2	N/A
M42406	96450	2017	United States	Washington	44	CC41/44	P1.7-4,1	F1-7	B	2	N/A
M42407	96449	2017	United States	Illinois	23	CC23	P1.5-2,10-1	F4-1	NG	3	N/A
M42505	96448	2017	United States	Oregon	1157	CC1157	P1.5-1,9	F5-36	B	11	N/A
M42518	96447	2017	United States	California	178	CC178	P1.19-5,15-23	F1-7	NG	18	N/A
M42524	96446	2017	United States	California	11	CC11	P1.5-1,10-8	F3-6	C	1	OB21
M42525	96445	2017	United States	California	32	CC32	P1.7,16-29	F3-3	C	5	OB27
M42526	96444	2017	United States	California	11	CC11	P1.5-1,10-8	F3-6	C	1	N/A
M42528	96443	2017	United States	Ohio	12489	CC167	P1.5,2	F3-4	Y	9	N/A
M42529	96442	2017	United States	Ohio	2006	CC103	P1.5-1,10-4	F3-9	C	8	N/A
M42530	53517	2017	United States	New York	13139	CC41/44	P1.12-1,2	F1-5	NG	2	N/A
M43164	96441	2017	United States	California	11	CC11	P1.5-1,10-8	F3-6	C	1	OB21
M43197	96440	2017	United States	Virginia	11580	CC1157	P1.18-1,3	F5-36	NG	11	N/A
M43198	96439	2017	United States	North Carolina	5544	CC23	P1.5-1,2-2	F5-8	Y	3	N/A
M43199	96438	2017	United States	North Carolina	3138	unassigned	P1.19-3,15	F5-1	B	37	N/A
M43200	96437	2017	United States	North Carolina	1163	CC269	P1.22,9	F5-5	B	4	N/A
M43201	96436	2017	United States	North Carolina	11	CC11	P1.5,2	F1-1	W	1	N/A
M43236	96435	2017	United States	Maryland	1157	CC1157	P1.21-7,16	F5-36	NG	11	N/A
M43237	96434	2017	United States	Maryland	11	CC11	P1.5-1,10-8	F3-6	C	1	N/A
M43255	53516	2017	United States	Ohio	13138	unassigned	P1.5-2,2	F1-153	B	54	N/A
M43256	96433	2017	United States	Pennsylvania	11	CC11	P1.5-1,10-8	F3-6	C	1	N/A
M43257	96432	2017	United States	Pennsylvania	467	CC269	P1.17,9	F1-7	NG	4	N/A
M43271	96431	2017	United States	Oregon	5836	unassigned	P1.5-1,10-4	F3-29	C	29	N/A
M43275	96430	2017	United States	Alaska	11	CC11	P1.5-1,10-8	F3-6	C	1	N/A
M43276	96429	2017	United States	New Jersey	11	CC11	P1.5,2	F1-1	W	1	N/A
M43290	96428	2017	United States	Rhode Island	23	CC23	P1.5-2,10-1	F4-1	Y	3	N/A
M43294	96427	2017	United States	Georgia	1466	CC174	P1.21,16	F3-7	Y	15	N/A
M43647	96426	2017	United States	Colorado	11	CC11	P1.5,2	F3-3	C	1	N/A
M43767	96425	2017	United States	Utah	1624	CC167	P1.5-1,10-4	F3-4	NG	9	N/A
M43817	96424	2017	United States	Minnesota	11548	CC213	P1.5-2,10-1	F5-5	C	6	N/A
M43835	96423	2017	United States	South Carolina	23	CC23	P1.5-1,2-2	F5-8	Y	3	N/A
M43836	96422	2017	United States	South Carolina	485	CC41/44	P1.12-1,16	F1-5	B	2	N/A
M43837	96421	2017	United States	Missouri	11	CC11	P1.5-1,10-1	F3-6	C	1	N/A
M43838	96420	2017	United States	Missouri	11	CC11	P1.5-1,10-8	F1-5	C	1	N/A
M43839	96419	2017	United States	Missouri	11	CC11	P1.5-1,10-1	F3-6	C	1	N/A
M43840	57966	2017	United States	Missouri	13472	CC41/44	P1.5-1,9-30	F1-5	B	2	N/A
M43841	96418	2017	United States	New Jersey	32	CC32	P1.7,16	F3-3	B	5	N/A
M43842	96417	2017	United States	New Jersey	11	CC11	P1.5-1,10-1	F3-6	B	1	N/A
M43843	96416	2017	United States	New Jersey	11	CC11	P1.5-1,10-8	F3-6	NG	1	N/A
M43844	96415	2017	United States	New Jersey	11	CC11	P1.5-1,10-8	F3-6	NG	1	N/A
M43846	96414	2017	United States	California	1649	CC1157	P1.21-7,16-158	F5-36	NG	11	N/A
M43847	57967	2016	United States	California	13467	CC23	P1.5-2,10-1	F4-1	NG	3	N/A
M43848	96413	2017	United States	California	1157	CC1157	P1.21-7,16	F5-36	NG	11	N/A
M43849	96412	2017	United States	California	11	CC11	P1.5,2	F1-1	W	1	N/A
M43850	96411	2017	United States	California	355	CC269	P1.12-1,14-2	F5-8	B	40	N/A
M43851	96410	2017	United States	California	32	CC32	P1.7,16-20	F4-28	B	5	N/A
M43852	96409	2017	United States	California	35	CC35	P1.22-1,14	F4-1	B	12	N/A
M43853	96408	2017	United States	California	11	CC11	P1.5-1,10-8	F3-6	C	1	N/A
M43855	57968	2017	United States	California	13469	CC41/44	P1.18-1,34	F1-5	B	2	N/A
M43856	96407	2017	United States	California	10840	CC32	P1.7,16-20	F3-3	B	5	N/A
M43858	96406	2017	United States	California	32	CC32	P1.7,16	F3-3	C	5	N/A
M43859	96405	2017	United States	California	7460	CC32	P1.7-1,1	F3-3	B	5	N/A
M43860	96248	2017	United States	California	3587	CC23	P1.5-2,10-2	F4-1	Y	3	N/A
M43861	96404	2017	United States	California	3200	CC4821	P1.17-6,23	F3-36	B	20	N/A
M43862	96403	2017	United States	California	178	CC178	P1.19-48,15-72	F1-7	NG	18	N/A
M43863	57969	2017	United States	California	13470	CC41/44	P1.18-47,25-65	F1-5	NG	2	N/A
M44053	57970	2017	United States	Arizona	13471	CC41/44	P1.7-1,1	F1-5	B	2	N/A
M44054	96402	2017	United States	Arizona	687	CC41/44	P1.21-2,23	F1-7	B	2	N/A
M44055	96401	2017	United States	Illinois	467	CC269	P1.18-1,3	F1-7	NG	4	N/A
M44062	96400	2017	United States	Indiana	7175	CC23	P1.5-1,2-2	F5-8	Y	3	N/A
M44063	96399	2017	United States	Indiana	2006	CC103	P1.5-1,10-4	F3-9	B	8	N/A
M44064	96398	2017	United States	Indiana	32	CC32	P1.7-2,16-20	F3-3	B	5	N/A
M44083	96397	2017	United States	Massachusetts	41	CC41/44	P1.22,14	F1-5	B	2	OB29
M44107	96249	2017	United States	Texas	3587	CC23	P1.5-2,10-2	F4-1	Y	3	N/A
M44108	96396	2017	United States	Texas	11	CC11	P1.5-1,10-8	F3-6	C	1	N/A
M44109	96395	2017	United States	Texas	2006	CC103	P1.5-1,10-4	F3-9	C	8	N/A
M44110	96394	2017	United States	Texas	11	CC11	P1.5,2	F1-1	W	1	N/A
M44111	96250	2017	United States	Texas	3587	CC23	P1.5-2,10-2	F4-1	NG	3	N/A
M44112	96393	2017	United States	Texas	11	CC11	P1.5-1,10-8	F3-6	C	1	N/A
M44113	96392	2017	United States	Texas	32	CC32	P1.7,16	F3-3	NG	5	N/A
M44114	96391	2017	United States	Texas	11	CC11	P1.5-1,10-8	F3-6	C	1	N/A
M44115	96390	2017	United States	Texas	11	CC11	P1.5-1,10-8	F3-6	C	1	N/A
M44116	96389	2017	United States	Texas	34	CC32	P1.19,15	F5-1	B	5	N/A
M44117	96388	2017	United States	Texas	178	CC178	P1.5-2,10-109	F5-28	E	18	N/A
M44119	96251	2017	United States	Texas	3587	CC23	P1.5-1,2-2	F4-1	Y	3	N/A
M44514	96387	2017	United States	West Virginia	11	CC11	P1.5,2	F1-1	W	1	N/A
M44515	96386	2017	United States	Tennessee	2006	CC103	P1.5-1,10-4	F3-9	C	8	Secondary2
M44516	96385	2017	United States	Tennessee	2006	CC103	P1.5-1,10-4	F3-9	C	8	Secondary2
M44517	96384	2017	United States	Kansas	11	CC11	P1.5-1,10-8	F3-6	C	1	N/A
M44518	96383	2017	United States	Kansas	11	CC11	P1.5,2	F1-1	W	1	N/A
M44521	96382	2017	United States	Massachusetts	41	CC41/44	P1.22,14	F1-5	B	2	OB29
M44533	96381	2016	United States	Connecticut	1466	CC174	P1.21,16	F3-7	Y	15	N/A
M44646	96380	2017	United States	Oregon	2006	CC103	P1.5-1,10-4	F3-9	C	8	N/A
M44647	96379	2017	United States	Oregon	2006	CC103	P1.5-1,10-4	F3-9	C	8	N/A
M44656	96378	2017	United States	Florida	1417	CC35	P1.7,26	N/A	NG	12	N/A
M44664	96377	2017	United States	Texas	11556	CC32	P1.7,16	F3-3	B	5	N/A
M44714	96376	2017	United States	Maryland	11	CC11	P1.5,2	F1-1	W	1	N/A
M44715	96375	2017	United States	Maryland	11	CC11	P1.5-1,10-8	F3-6	C	1	N/A
M44716	96374	2017	United States	Minnesota	32	CC32	P1.7-2,16	F3-3	B	5	N/A
M44735	96373	2017	United States	New York	8758	CC32	P1.19,15	F5-1	B	5	N/A
M44736	61437	2017	United States	Illinois	13784	CC41/44	P1.18-1,3	F5-9	B	2	N/A
M44737	96372	2017	United States	Illinois	8554	CC269	P1.12-1,13-7	F5-2	B	4	N/A
M44738	96371	2017	United States	Illinois	10466	CC23	P1.5-1,2-2	F5-8	NG	3	N/A
M44739	96370	2017	United States	Illinois	7460	CC32	P1.18-1,30-5	F3-3	B	5	N/A
M44740	61438	2017	United States	Colorado	13801	CC269	P1.19-1,15-11	F5-1	B	4	N/A
M44742	96369	2017	United States	Colorado	2048	unassigned	P1.12-1,16-8	F3-6	B	4	N/A
M44743	96368	2017	United States	Colorado	5733	CC23	P1.5-2,10-1	F4-1	Y	3	N/A
M44744	58851	2017	United States	Louisiana	13509	unassigned	P1.22,14	F3-6	NG	53	N/A
M44745	96367	2017	United States	Hawaii	154	CC41/44	P1.7-2,4	F1-5	NG	2	N/A
M44837	96366	2017	United States	Tennessee	3469	CC4821	P1.17-6,23	F3-36	B	20	N/A
M44838	58836	2017	United States	Tennessee	13517	CC167	P1.5-1,10-4	F3-4	Y	9	N/A
M44839	96365	2017	United States	Washington	2006	CC103	P1.5-1,10-4	F3-9	C	8	N/A
M44840	96364	2017	United States	Washington	60	CC60	P1.5,2	F1-7	NG	14	N/A
M44841	96363	2017	United States	Washington	2006	CC103	P1.5-1,10-4	F3-9	C	8	N/A
M44886	96362	2017	United States	Massachusetts	11	CC11	P1.5,2	F1-1	W	1	N/A
M44887	96361	2017	United States	Massachusetts	2123	unassigned	P1.18-1,3	F5-7	NG	33	N/A
M44893	96360	2017	United States	New York	23	CC23	P1.5-1,2-2	F5-70	Y	3	N/A
M44894	96359	2017	United States	New York	11	CC11	P1.5-1,10-8	F3-6	C	1	N/A
M44895	96358	2017	United States	New York	11	CC11	P1.5-1,10-8	F3-6	C	1	N/A
M44896	96357	2017	United States	New York	11	CC11	P1.5-1,10-8	F3-6	C	1	N/A
M44898	96356	2017	United States	New York	11	CC11	P1.5-1,10-8	F3-6	C	1	N/A
M44899	96355	2017	United States	Michigan	7460	CC32	P1.18-1,30-6	F3-3	B	5	N/A
M44900	83666	2017	United States	Michigan	13918	unassigned	P1.12,14	F1-7	B	52	N/A
M44912	96354	2017	United States	Oregon	11	CC11	P1.5,2	F3-3	C	1	N/A
M44913	96353	2017	United States	Oregon	162	CC162	P1.22,14	F5-9	B	13	N/A
M44914	96352	2017	United States	Oregon	2006	CC103	P1.5-1,10-4	F3-9	C	8	N/A
M44915	96351	2017	United States	Oregon	2006	CC103	P1.5-1,10-4	F3-9	C	8	N/A
M44945	96350	2017	United States	Massachusetts	184	CC22	P1.18-1,3	F4-1	W	7	N/A
M44946	96349	2017	United States	Massachusetts	2006	CC103	P1.5-1,10-4	F5-5	C	8	N/A
M44957	96348	2017	United States	Pennsylvania	1157	CC1157	P1.5-1,9	F5-36	B	11	N/A
M44958	96347	2017	United States	Pennsylvania	136	CC41/44	P1.17,16-3	F5-5	B	2	N/A
M44959	61440	2017	United States	Pennsylvania	13786	unassigned	P1.22-1,14	F5-8	B	12	N/A
M44960	96346	2017	United States	Georgia	11	CC11	P1.5,2	F1-1	W	1	N/A
M44961	96345	2017	United States	Georgia	11	CC11	P1.5,2	F1-1	W	1	N/A
M44965	96252	2017	United States	Ohio	5662	unassigned	P1.21-2,23	F2-39	B	28	N/A
M44966	96344	2017	United States	Ohio	23	CC23	P1.5-1,2-2	F5-8	Y	3	N/A
M44967	96343	2017	United States	Ohio	6058	CC41/44	P1.18-1,34-4	F1-5	B	2	N/A
M44968	96342	2017	United States	Ohio	2048	unassigned	P1.12-1,16-8	F3-6	B	4	N/A
M45174	96341	2017	United States	North Carolina	2006	CC103	P1.5-1,10-4	F3-9	C	8	N/A
M45175	96340	2017	United States	Virginia	11	CC11	P1.5,2	F1-1	W	1	N/A
M45176	96339	2017	United States	Virginia	1655	CC23	P1.5-1,10-1	F4-1	Y	3	N/A
M45177	96338	2017	United States	Virginia	213	CC213	P1.22,14	F5-5	B	6	N/A
M45191	96337	2017	United States	Alaska	11	CC11	P1.5-1,10-8	F3-6	C	1	N/A
M45192	60027	2017	United States	Wisconsin	13667	CC41/44	P1.18-1,34	F1-5	B	2	N/A
M45195	96336	2017	United States	Michigan	34	CC32	P1.5-2,10-40	F5-186	NG	5	N/A
M45419	96254	2017	United States	Maryland	3587	CC23	P1.5-2,10-2	F4-1	Y	3	N/A
M45421	96335	2017	United States	Georgia	11	CC11	P1.5,2	F1-1	Y	1	N/A
M46029	96334	2017	United States	Georgia	11	CC11	P1.5,2	F1-1	Y	1	N/A
M46030	96333	2017	United States	Georgia	11	CC11	P1.5,2	F1-1	W	1	N/A
M46067	96332	2017	United States	Utah	35	CC35	P1.22-1,14	F4-1	NG	12	N/A
M46083	96331	2017	United States	Indiana	32	CC32	P1.7-11,16-20	F3-3	B	5	N/A
M46084	61450	2017	United States	Indiana	13791	unassigned	P1.7-2,4	F1-5	B	26	N/A
M46085	96330	2017	United States	Indiana	11487	CC41/44	P1.7-2,4	F1-5	B	2	N/A
M46086	96329	2017	United States	Indiana	11533	unassigned	P1.21-7,16-46	F3-1	B	36	N/A
M46087	96328	2017	United States	Tennessee	11	CC11	P1.5,2	F1-1	W	1	N/A
M46088	96327	2017	United States	California	5981	CC41/44	P1.7-2,4	F1-5	B	2	N/A
M46090	96326	2017	United States	California	2006	CC103	P1.5-1,10-4	F3-9	C	8	N/A
M46091	96325	2017	United States	California	2006	CC103	P1.5-1,10-4	F3-9	C	8	N/A
M46092	96324	2017	United States	California	32	CC32	P1.7,16-20	F3-3	B	5	N/A
M46093	96323	2017	United States	California	32	CC32	P1.7,16	F3-3	C	5	N/A
M46094	96322	2017	United States	California	11	CC11	P1.5,2	F1-1	W	1	N/A
M46102	96321	2017	United States	New Jersey	11	CC11	P1.5-1,10-8	F3-6	C	1	N/A
M46103	96320	2017	United States	New Jersey	11	CC11	P1.5-1,10-1	F3-6	B	1	N/A
M46104	96319	2017	United States	New Jersey	1466	CC174	P1.21,16	F3-7	Y	15	N/A
M46223	96318	2017	United States	Texas	11	CC11	P1.5,2	F1-1	W	1	N/A
M46226	96317	2017	United States	Iowa	2006	CC103	P1.5-1,10-4	F3-9	C	8	N/A
M46358	96316	2017	United States	Indiana	1624	CC167	P1.5-1,10-4	F3-4	B	9	N/A
M46782	96315	2017	United States	Alabama	12031	CC32	P1.7-2,13	F3-3	B	5	N/A
10.1171.X	35271	2010	UK	N/A	23	CC23		F4-1	Y	3	N/A
10.1177.P	35272	2010	UK	N/A	259	CC32		F3-3	B	5	N/A
10.1199.K	35273	2010	UK	N/A	1195	CC269		F5-1	B	4	N/A
10.1352.R	35274	2010	UK	N/A	213	CC213		F5-5	B	6	N/A
10.1430.T	35275	2010	UK	N/A	800	CC32		F3-3	B	5	N/A
10.1516.S	35276	2010	UK	N/A	1195	CC269		F5-1	B	4	N/A
10.1718.Z	35277	2010	UK	N/A	2002	CC60		F1-7	B	14	N/A
10.1746.F	35278	2010	UK	N/A	275	CC269		F5-12	B	4	N/A
10.1962.Z	35279	2010	UK	N/A	4388	unassigned		F5-12	B	4	N/A
10.2012.H	35280	2010	UK	N/A	8054	CC41/44		F1-25	B	2	N/A
10.2126.Z	35281	2010	UK	N/A	479	CC269		F5-1	B	4	N/A
10.2240.T	35282	2010	UK	N/A	8440	CC269		F5-12	B	4	N/A
10.2273.P	35283	2010	UK	N/A	184	CC22		F4-1	W	7	N/A
10.2289.A	35284	2010	UK	N/A	1161	CC269		F5-12	B	4	N/A
10.2352.E	35285	2010	UK	N/A	1161	CC269		F5-12	B	4	N/A
10.2397.V	35286	2010	UK	N/A	1764	CC35		F4-21	B	12	N/A
10.2422.K	35287	2010	UK	N/A	340	CC41/44		F1-5	B	2	N/A
10.2509.N	35288	2010	UK	N/A	8487	CC269		F5-1	B	4	N/A
10.2631.L	35289	2010	UK	N/A	103	CC103		F5-8	Z	8	N/A
10.2763.M	35290	2010	UK	N/A	8539	CC41/44		F1-5	B	2	N/A
10.2850.R	35291	2010	UK	N/A	154	CC41/44		F1-5	B	2	N/A
10.2854.Q	35292	2010	UK	N/A	11223	CC213		F5-5	B	6	N/A
10.2884.V	35293	2010	UK	N/A	8616	CC269		F5-12	B	4	N/A
10.3051.M	35294	2010	UK	N/A	944	CC41/44		F1-15	B	2	N/A
10.3134.R	35295	2010	UK	N/A	114	CC22		F5-1	Y	7	N/A
11.1071.G	35296	2011	UK	N/A	340	CC41/44		F1-5	B	2	N/A
11.1190.L	35297	2010	UK	N/A	8731	CC41/44		F1-5	B	2	N/A
11.1286.D	35298	2011	UK	N/A	8722	CC41/44		F1-5	B	2	N/A
11.1312.X	35299	2011	UK	N/A	42	CC41/44		F1-5	B	2	N/A
11.1376.W	35300	2011	UK	N/A	800	CC32		F3-3	B	5	N/A
11.1392.G	35301	2011	UK	N/A	269	CC269		F5-1	B	4	N/A
11.1426.J	35302	2011	UK	N/A	154	CC41/44		F1-5	B	2	N/A
11.1479.T	35303	2011	UK	N/A	41	CC41/44		F3-28	B	2	N/A
11.1489.Z	35304	2011	UK	N/A	2923	CC60		F5-5	B	14	N/A
11.1575.Q	35305	2011	UK	N/A	3318	unassigned		F3-6	B	79	N/A
11.1688.D	35306	2011	UK	N/A	2660	CC213		F5-5	B	6	N/A
11.1709.B	35307	2011	UK	N/A	213	CC213		F5-5	B	6	N/A
11.1825.A	35308	2011	UK	N/A	6566	CC41/44		F1-5	B	2	N/A
11.1826.C	35309	2011	UK	N/A	6566	CC41/44		F1-5	B	2	N/A
11.2087.F	35310	2011	UK	N/A	213	CC213		F1-7	B	6	N/A
11.2169.T	35311	2011	UK	N/A	1163	CC269		F5-12	B	4	N/A
11.2463.D	35312	2011	UK	N/A	2806	CC41/44		F5-8	B	2	N/A
11.2525.L	35313	2011	UK	N/A	1161	CC269		F5-12	B	4	N/A
11.2796.K	36669	2011	UK	N/A	461	CC461		F3-9	B	10	N/A
11.2909.Z	35314	2011	UK	N/A	1655	CC23		F4-1	Y	3	N/A
11.3133.X	35315	2011	UK	N/A	162	CC162		F5-9	B	13	N/A
11.3808.A	35316	2011	UK	N/A	8926	CC269		F5-1	B	4	N/A
11.3888.K	35317	2011	UK	N/A	1655	CC23		F4-1	Y	3	N/A
11.4891.D	35318	2011	UK	N/A	8227	CC269		F5-12	B	4	N/A
11.4999.T	35319	2011	UK	N/A	7385	CC41/44		F1-5	B	2	N/A
11.5380.D	35320	2011	UK	N/A	9000	unassigned		F5-5	B	2	N/A
11.5384.H	35321	2011	UK	N/A	275	CC269		F5-12	B	4	N/A
11.5445.E	35322	2011	UK	N/A	1157	CC1157		F5-36	B	11	N/A
11.5563.G	35323	2011	UK	N/A	184	CC22		F4-1	W	7	N/A
11.5620	52830	2011	UK	N/A	1475	CC41/44		F4-12	B	2	N/A
11.5842.B	35324	2011	UK	N/A	3866	CC41/44		F5-36	B	2	N/A
11.5915.A	35325	2011	UK	N/A	N/A	N/A		F5-5	B	6	N/A
11.6644.A	35326	2011	UK	N/A	9198	CC269		F5-12	B	4	N/A
11.6835.D	35327	2011	UK	N/A	2380	CC35		F3-7	B	19	N/A
11.7141.B	35328	2011	UK	N/A	269	CC269		F5-1	B	4	N/A
12.1092.Y	35329	2012	UK	N/A	103	CC103		F3-9	B	8	N/A
12.1192.H	35330	2012	UK	N/A	1946	CC461		F3-9	B	10	N/A
12.1222.T	35331	2012	UK	N/A	60	CC60		F1-7	B	14	N/A
12.1512.D	35332	2012	UK	N/A	1655	CC23		F4-1	Y	3	N/A
12.1555.H	35333	2012	UK	N/A	4475	CC22		F5-12	W	7	N/A
12.1860.E	35356	2012	UK	N/A	1163	CC269		F1-5	B	4	N/A
12.1954.S	35357	2012	UK	N/A	275	CC269		F5-12	B	4	N/A
12.2326.H	35358	2012	UK	N/A	284	unassigned		F1-15	B	2	N/A
12.2412.W	35359	2012	UK	N/A	23	CC23		F5-8	Y	3	N/A
12.2589.T	35360	2012	UK	N/A	9293	CC162		F5-9	B	13	N/A
12.2953.Y	35361	2012	UK	N/A	9383	unassigned		F1-7	B	2	N/A
12.3021.W	35362	2012	UK	N/A	46	CC41/44		F1-5	B	2	N/A
12.3084.V	35363	2012	UK	N/A	9408	unassigned		F3-20	B	2	N/A
12.3882.E	35380	2012	UK	N/A	114	CC22		F5-1	Y	7	N/A
12.4811.X	35364	2012	UK	N/A	1163	CC269		F1-7	B	4	N/A
12.4819.T	35365	2012	UK	N/A	269	CC269		F5-1	B	4	N/A
12.4885.X	35366	2012	UK	N/A	6610	unassigned		F5-8	C	16	N/A
12.4886.L	35367	2012	UK	N/A	6610	unassigned		F5-8	C	16	N/A
12.6364.V	35368	2012	UK	N/A	5952	unassigned		F1-15	B	2	N/A
12.6501.H	35369	2012	UK	N/A	9753	CC213		F5-5	B	6	N/A
12.7012.F	35370	2012	UK	N/A	1655	CC23		F4-1	Y	3	N/A
12.7350.H	35371	2012	UK	N/A	11	CC11		F1-1	W	1	N/A
12.7377.D	35372	2012	UK	N/A	4388	unassigned		F5-12	B	4	N/A
12.7548.W	35373	2012	UK	N/A	275	CC269		F5-12	B	4	N/A
12.8180.Y	35374	2012	UK	N/A	275	CC269		F5-1	B	4	N/A
12.8381.Y	35375	2012	UK	N/A	5372	CC269		F4-1	B	4	N/A
12.8408.J	35376	2012	UK	N/A	1655	CC23		F4-1	Y	3	N/A
12.8444.A	35377	2012	UK	N/A	8	CC8		F5-8	C	39	N/A
12.8515.D	35334	2012	UK	N/A	5372	CC269		F4-1	B	4	N/A
12.8534.X	35335	2012	UK	N/A	9996	CC41/44		F1-5	B	2	N/A
12.8840.D	35336	2012	UK	N/A	1655	CC23		F4-1	Y	3	N/A
13.1012.H	35337	2012	UK	N/A	1161	CC269		F5-12	B	4	N/A
13.1296.J	35338	2013	UK	N/A	1655	CC23		F4-1	Y	3	N/A
13.1297.B	35339	2013	UK	N/A	5372	CC269		F4-1	B	4	N/A
13.1370.Z	35340	2013	UK	N/A	213	CC213		F5-5	B	6	N/A
13.1395.T	35341	2013	UK	N/A	1161	CC269		F5-12	B	4	N/A
13.1396.M	35342	2013	UK	N/A	269	CC269		F5-1	B	4	N/A
13.1682.M	35343	2013	UK	N/A	1161	CC269		F5-12	B	4	N/A
13.2342.Z	35344	2013	UK	N/A	1161	CC269		F5-12	B	4	N/A
13.2973.F	35345	2013	UK	N/A	461	CC461		F3-9	B	10	N/A
13.3065.D	35346	2013	UK	N/A	461	CC461		F3-9	B	10	N/A
13.3207.X	35347	2013	UK	N/A	10201	CC213		F1-2	B	6	N/A
13.3348.S	35348	2013	UK	N/A	23	CC23		N/A	Y	3	N/A
13.3789.S	35349	2013	UK	N/A	1655	CC23		F4-1	Y	3	N/A
13.3813.B	35350	2013	UK	N/A	275	CC269		F5-12	B	4	N/A
13.3867.V	35351	2013	UK	N/A	1161	CC269		F5-12	B	4	N/A
13.4061.L	35352	2013	UK	N/A	5372	CC269		F4-1	B	4	N/A
13.4142.L	35353	2013	UK	N/A	8487	CC269		F5-1	B	4	N/A
13.4278.S	35354	2013	UK	N/A	41	CC41/44		F1-5	B	2	N/A
13.4514.P	35355	2013	UK	N/A	1098	CC32		F5-1	B	5	N/A
13.4765.S	35381	2013	UK	N/A	41	CC41/44		F1-5	B	2	N/A
13.4767.Q	35382	2013	UK	N/A	1655	CC23		F4-1	Y	3	N/A
13.5135.Z	35383	2013	UK	N/A	35	CC35		F4-1	B	12	N/A
13.5154.G	35384	2013	UK	N/A	1655	CC23		F4-1	Y	3	N/A
13.5226.K	35385	2013	UK	N/A	N/A	N/A		F5-5	B	4	N/A
13.5556.G	35386	2013	UK	N/A	11224	CC213		F5-5	B	6	N/A
13.5557.N	35387	2013	UK	N/A	11224	CC213		F5-5	B	6	N/A
13.6067.H	35388	2013	UK	N/A	10806	CC41/44		F1-5	B	2	N/A
13.6117.K	35389	2013	UK	N/A	1157	CC1157		F5-36	B	11	N/A
13.6161.J	35390	2013	UK	N/A	42	CC41/44		F1-5	B	2	N/A
13.6352.Q	35391	2013	UK	N/A	1655	CC23		F4-1	Y	3	N/A
13.6756.W	35392	2013	UK	N/A	8931	CC41/44		F1-7	B	2	N/A
13.7214.J	35393	2013	UK	N/A	1224	CC22		F4-1	W	7	N/A
13.7552.F	35394	2013	UK	N/A	41	CC41/44		F1-5	B	2	N/A
13.7896.B	35395	2013	UK	N/A	18	CC18		F3-6	B	17	N/A
13.8092.Q	35396	2013	UK	N/A	3135	CC1157		F5-36	B	11	N/A
13.8552.X	35397	2013	UK	N/A	11	CC11		F1-1	W	1	N/A
14.8701242	51599	2014	UK	N/A	11	CC11		F1-1	W	1	N/A
14.8701329	51600	2014	UK	N/A	1655	CC23		F4-1	Y	3	N/A
14.8701650	51601	2014	UK	N/A	162	CC162		F1-2	B	13	N/A
14.8701672	51602	2014	UK	N/A	11015	CC35		F1-5	B	12	N/A
14.8701876	51603	2014	UK	N/A	162	CC162		N/A	B	13	N/A
14.8702060	51604	2014	UK	N/A	1655	CC23		F4-1	Y	3	N/A
14.8702529	51605	2014	UK	N/A	10821	CC35		F5-2	B	19	N/A
14.8703220	51606	2014	UK	N/A	N/A	N/A		F5-5	B	10	N/A
14.8703318	51607	2014	UK	N/A	184	CC22		F4-1	W	7	N/A
14.8703475	51608	2014	UK	N/A	11	CC11		F1-1	W	1	N/A
14.8703663	51609	2014	UK	N/A	2380	CC35		N/A	B	19	N/A
14.8703675	51610	2014	UK	N/A	154	CC41/44		F1-5	B	2	N/A
14.8703916	51611	2014	UK	N/A	1163	CC269		F1-15	B	4	N/A
14.8703919	51612	2014	UK	N/A	23	CC23		F4-1	Y	3	N/A
14.8703928	51613	2014	UK	N/A	11	CC11		F3-3	C	1	N/A
14.8704457	52831	2014	UK	N/A	23	CC23		F4-1	Y	3	N/A
14.8705466	52833	2014	UK	N/A	23	CC23		F4-1	Y	3	N/A
14.8705522	52834	2014	UK	N/A	1655	CC23		F4-1	Y	3	N/A
14.8705635	52835	2014	UK	N/A	11	CC11		F3-3	C	1	N/A
14.8706298	52836	2014	UK	N/A	1655	CC23		F4-1	Y	3	N/A
14.8706990	52837	2014	UK	N/A	11	CC11		F1-1	W	1	N/A
14.8707646	52838	2014	UK	N/A	11	CC11		F1-1	W	1	N/A
14-8704161	42616	2014	UK	N/A	3539	unassigned		F5-12	B	4	N/A
14-8704253	42617	2014	UK	N/A	8539	CC41/44		F1-5	B	2	N/A
14-8704273	42618	2014	UK	N/A	8539	CC41/44		F1-5	B	2	N/A
14-8704599	42619	2014	UK	N/A	1157	CC1157		F5-36	B	11	N/A
14-8704743	42620	2014	UK	N/A	275	CC269		F5-12	B	4	N/A
14-8705223	42621	2014	UK	N/A	1161	CC269		F5-12	B	4	N/A
14-8705421	42622	2014	UK	N/A	11103	CC865		F1-6	B	46	N/A
14-8705521	42623	2014	UK	N/A	2380	CC35		F5-2	B	19	N/A
14-8705636	42624	2014	UK	N/A	32	CC32		F3-3	B	5	N/A
14-8706036	42625	2014	UK	N/A	213	CC213		F1-7	B	6	N/A
14-8706144	42626	2014	UK	N/A	269	CC269		F5-1	B	4	N/A
14-8706349	42627	2014	UK	N/A	18	CC18		F3-6	B	17	N/A
14-8706436	42628	2014	UK	N/A	479	CC269		F5-1	B	4	N/A
14-8706586	42629	2014	UK	N/A	1163	CC269		F1-7	B	4	N/A
14-8707385	42630	2014	UK	N/A	5550	CC41/44		F1-18	B	2	N/A
14-8707662	42631	2014	UK	N/A	1161	CC269		F5-12	B	4	N/A
15.8700107	38995	2015	UK	N/A	N/A	N/A		F1-1	W	1	N/A
15.8700914	38996	2015	UK	N/A	11	CC11		F1-1	W	1	N/A
15.8701412	38997	2015	UK	N/A	11	CC11		F1-1	W	1	N/A
15.8703050	52839	2015	UK	N/A	1655	CC23		F4-1	Y	3	N/A
15.8703241	38998	2015	UK	N/A	11	CC11		F1-1	W	1	N/A
15.8703378	38999	2015	UK	N/A	11	CC11		F1-1	W	1	N/A
15.8703957	39000	2015	UK	N/A	11	CC11		F1-1	W	1	N/A
15.8705087	39001	2015	UK	N/A	11	CC11		F1-1	W	1	N/A
15.8705494	52841	2015	UK	N/A	11	CC11		F3-3	C	1	N/A
15.8705782	52842	2015	UK	N/A	1655	CC23		F4-1	Y	3	N/A
15.8705948	38306	2015	UK	N/A	11	CC11		F1-1	W	1	N/A
15.8706012	38307	2015	UK	N/A	11	CC11		F1-1	W	1	N/A
15.8706090	38308	2015	UK	N/A	11	CC11		F1-1	W	1	N/A
15.8706113	38309	2015	UK	N/A	11	CC11		F1-1	W	1	N/A
15.8706232	52843	2015	UK	N/A	1655	CC23		F4-1	Y	3	N/A
15.8706311	52844	2015	UK	N/A	23	CC23		F4-1	Y	3	N/A
15.8706763	38417	2015	UK	N/A	11520	unassigned		F5-12	Y	9	N/A
15.8707666	52845	2015	UK	N/A	11	CC11		F1-1	W	1	N/A
15.8708749	52846	2015	UK	N/A	11	CC11		F1-1	W	1	N/A
15.8708877	52847	2015	UK	N/A	11	CC11		F1-1	W	1	N/A
15.8709301	52848	2015	UK	N/A	11	CC11		F1-1	W	1	N/A
15.8709664	52849	2015	UK	N/A	11	CC11		F1-1	B	1	N/A
15-8700108	42632	2015	UK	N/A	11105	unassigned		F4-21	B	28	N/A
15-8700319	42633	2015	UK	N/A	162	CC162		F5-9	B	13	N/A
15-8700456	42634	2015	UK	N/A	1049	CC269		F5-1	B	4	N/A
15-8700522	42635	2015	UK	N/A	275	CC269		F5-12	B	4	N/A
15-8700571	42636	2015	UK	N/A	N/A	N/A		F5-12	B	4	N/A
15-8700655	42637	2015	UK	N/A	479	CC269		F5-1	B	4	N/A
15-8700842	42639	2015	UK	N/A	3068	unassigned		F5-12	B	4	N/A
15-8701359	42640	2015	UK	N/A	N/A	N/A		F1-5	B	2	N/A
15-8701697	42641	2015	UK	N/A	9193	CC213		F5-5	B	6	N/A
15-8701782	42642	2015	UK	N/A	11140	CC269		F5-1	B	4	N/A
15-8701871	42643	2015	UK	N/A	1163	CC269		F1-7	B	4	N/A
15-8702724	42644	2015	UK	N/A	485	CC41/44		F1-5	B	2	N/A
15-8703451	42645	2015	UK	N/A	1946	CC461		F3-9	B	10	N/A
15-8703750	42646	2015	UK	N/A	33	CC32		F5-1	B	5	N/A
15-8704692	42647	2015	UK	N/A	6607	CC213		F5-2	B	6	N/A
15-8704767	42648	2015	UK	N/A	6607	CC213		F5-2	B	6	N/A
15-8705815	42649	2015	UK	N/A	11238	CC269		F5-1	B	4	N/A
15-8707130	44681	2015	UK	N/A	162	CC162		F5-9	B	13	N/A
15-8708102	44680	2015	UK	N/A	1157	CC1157		F5-36	B	11	N/A
15-8708141	42650	2015	UK	N/A	42	CC41/44		F1-5	B	2	N/A
15-8708162	44682	2015	UK	N/A	11601	CC213		F5-5	B	6	N/A
15-8708164	44683	2015	UK	N/A	1727	CC1157		F5-36	B	11	N/A
15-8708206	42651	2015	UK	N/A	8601	CC41/44		F1-5	B	2	N/A
15-8708361	42652	2015	UK	N/A	213	CC213		F5-5	B	6	N/A
15-8708563	42653	2015	UK	N/A	269	CC269		F5-1	B	4	N/A
15-8708670	42654	2015	UK	N/A	N/A	N/A		F5-1	B	4	N/A
15-8709664	42638	2016	UK	N/A	6609	CC269		F1-7	B	4	N/A
16.8700070	52850	2016	UK	N/A	11	CC11		F1-1	W	1	N/A
16.8700175	52851	2016	UK	N/A	11	CC11		F1-1	W	1	N/A
16.8700215	52852	2016	UK	N/A	23	CC23		F4-1	Y	3	N/A
16.8700255	52853	2016	UK	N/A	6800	CC23		F5-8	Y	3	N/A
16.8700257	52854	2016	UK	N/A	1655	CC23		F4-1	Y	3	N/A
16.8700381	52855	2016	UK	N/A	11280	CC23		F4-1	Y	3	N/A
16.8701581	52856	2016	UK	N/A	11	CC11		F1-1	W	1	N/A
16.8701660	52857	2016	UK	N/A	11	CC11		F1-1	W	1	N/A
16.8701752	52858	2016	UK	N/A	11	CC11		F1-1	W	1	N/A
16.8703048	52859	2016	UK	N/A	11	CC11		F1-1	W	1	N/A
16.8703541	52860	2016	UK	N/A	11	CC11		F1-1	W	1	N/A
16.8704300	42743	2016	UK	N/A	12021	CC1157		F5-36	E	11	N/A
16.8704391	52862	2016	UK	N/A	11	CC11		F1-1	W	1	N/A
16.8705056	52863	2016	UK	N/A	162	CC162		N/A	B	13	N/A
16.8705113	52864	2016	UK	N/A	1466	CC174		F3-7	Y	15	N/A
16.8705336	52865	2016	UK	N/A	11	CC11		F3-3	C	1	N/A
16.8705683	52866	2016	UK	N/A	N/A	N/A		F1-1	W	1	N/A
16.8707104	52868	2016	UK	N/A	11	CC11		F1-1	W	1	N/A
16.8707261	52869	2016	UK	N/A	11	CC11		F1-146	Y	1	N/A
16.8707696	52870	2016	UK	N/A	1161	CC269		F5-12	B	4	N/A
16.8707908	52871	2016	UK	N/A	162	CC162		F5-9	B	13	N/A
16.8707965	52872	2016	UK	N/A	11	CC11		F1-1	W	1	N/A
16.8708517	52874	2016	UK	N/A	11	CC11		F1-1	W	1	N/A
16.8708574	52875	2016	UK	N/A	11	CC11		F3-3	C	1	N/A
16.8708601	52876	2016	UK	N/A	1946	CC461		F3-9	B	10	N/A
16.8708839	52877	2016	UK	N/A	1655	CC23		F4-1	Y	3	N/A
16.8709026	52878	2016	UK	N/A	213	CC213		F5-5	B	6	N/A
16.8709292	52879	2016	UK	N/A	46	CC41/44		F1-5	B	2	N/A
16.8709479	52880	2016	UK	N/A	11	CC11		F1-1	W	1	N/A
16.8709512	52882	2016	UK	N/A	1655	CC23		F4-1	Y	3	N/A
16.8709527	52883	2016	UK	N/A	275	CC269		F5-12	B	4	N/A
16.8709679	52881	2016	UK	N/A	11280	CC23		F4-1	Y	3	N/A
16.8709956	52884	2016	UK	N/A	23	CC23		F4-1	Y	3	N/A
16.8709973	52885	2016	UK	N/A	11	CC11		F1-1	W	1	N/A
16.8710422	52886	2016	UK	N/A	11	CC11		F1-1	W	1	N/A
16.8710467	52887	2016	UK	N/A	1655	CC23		F4-1	Y	3	N/A
16.8710714	52888	2016	UK	N/A	11	CC11		F3-3	C	1	N/A
16.8710760	52889	2016	UK	N/A	11	CC11		F1-1	W	1	N/A
16.8710761	52890	2016	UK	N/A	1096	CC32		F5-5	B	5	N/A
16.8711411	52891	2016	UK	N/A	9663	CC213		F1-7	B	6	N/A
16.9703924	52861	2016	UK	N/A	11	CC11		F1-1	W	1	N/A
16-8700063	42655	2016	UK	N/A	41	CC41/44		F1-5	B	2	N/A
16-8700382	44688	2016	UK	N/A	41	CC41/44		F1-5	B	2	N/A
16-8700524	44689	2016	UK	N/A	1159	unassigned		F1-7	B	4	N/A
16-8702245	44693	2016	UK	N/A	11	CC11		F3-3	C	1	N/A
16-8702265	44690	2016	UK	N/A	213	CC213		F5-5	B	6	N/A
16-8702974	44691	2016	UK	N/A	162	CC162		F5-9	B	13	N/A
16-8703068	44692	2016	UK	N/A	2660	CC213		F5-5	B	6	N/A
16-8703069	53374	2016	UK	N/A	2660	CC213		F5-5	B	6	N/A
16-8703750	44642	2016	UK	N/A	485	CC41/44		F1-5	B	2	N/A
16-8703752	44643	2016	UK	N/A	485	CC41/44		F1-5	B	2	N/A
16-8703753	44644	2016	UK	N/A	485	CC41/44		F1-5	B	2	N/A
16-8703795	44694	2016	UK	N/A	11	CC11		F3-3	C	1	N/A
16-8703796	44695	2016	UK	N/A	11	CC11		F3-3	C	1	N/A
16-8704285	47254	2016	UK	N/A	46	CC41/44		F1-5	B	2	N/A
16-8705040	47255	2016	UK	N/A	162	CC162		N/A	B	13	N/A
16-8705144	47256	2016	UK	N/A	12053	CC41/44		F1-5	B	2	N/A
16-8707081	47257	2016	UK	N/A	32	CC32		F3-3	B	5	N/A
16-8707393	47258	2016	UK	N/A	2009	CC41/44		N/A	B	2	N/A
16-8707696	53375	2016	UK	N/A	1161	CC269		F5-12	B	4	N/A
16-8707908	53376	2016	UK	N/A	162	CC162		F5-9	B	13	N/A
16-8708125	53377	2016	UK	N/A	2380	CC35		N/A	B	19	N/A
16-8708600	53378	2016	UK	N/A	1946	CC461		F3-9	B	10	N/A
16-8708601	53379	2016	UK	N/A	1946	CC461		F3-9	B	10	N/A
16-8709026	53380	2016	UK	N/A	213	CC213		F5-5	B	6	N/A
16-8709292	53381	2016	UK	N/A	46	CC41/44		F1-5	B	2	N/A
16-8709527	53382	2016	UK	N/A	275	CC269		F5-12	B	4	N/A
16-8710761	53383	2016	UK	N/A	1096	CC32		F5-5	B	5	N/A
16-8711120	53384	2016	UK	N/A	485	CC41/44		F1-5	B	2	N/A
16-8711411	53385	2016	UK	N/A	9663	CC213		F1-7	B	6	N/A
17-8700065	53386	2017	UK	N/A	1097	CC41/44		F1-5	B	2	N/A
17-8700380	53387	2017	UK	N/A	269	CC269		F5-1	B	4	N/A
M10 240473	19023	2010	UK	N/A	1161	CC269		F5-12	B	4	N/A
M10 240474	18968	2010	UK	N/A	269	CC269		F3-9	B	4	N/A
M10 240476	19958	2010	UK	N/A	9812	CC213		F5-5	B	6	N/A
M10 240478	18969	2010	UK	N/A	1194	CC41/44		F1-5	B	2	N/A
M10 240480	19024	2010	UK	N/A	1194	CC41/44		F1-5	B	2	N/A
M10 240481	19025	2010	UK	N/A	1831	unassigned		F3-3	B	4	N/A
M10 240482	19026	2010	UK	N/A	3754	CC41/44		F5-1	B	2	N/A
M10 240484	19027	2010	UK	N/A	1097	CC41/44		F1-5	B	2	N/A
M10 240485	19028	2010	UK	N/A	275	CC269		F5-12	B	4	N/A
M10 240487	19029	2010	UK	N/A	1049	CC269		F5-1	B	4	N/A
M10 240489	19030	2010	UK	N/A	461	CC461		F3-9	B	10	N/A
M10 240490	19031	2010	UK	N/A	1161	CC269		F5-12	B	4	N/A
M10 240498	19032	2010	UK	N/A	41	CC41/44		F1-5	B	2	N/A
M10 240499	19959	2010	UK	N/A	275	CC269		F5-12	B	4	N/A
M10 240500	19960	2010	UK	N/A	41	CC41/44		F1-5	B	2	N/A
M10 240502	19961	2010	UK	N/A	340	CC41/44		F1-5	B	2	N/A
M10 240503	19962	2010	UK	N/A	23	CC23		F1-96	Y	3	N/A
M10 240505	19963	2010	UK	N/A	1655	CC23		F4-1	Y	3	N/A
M10 240507	19964	2010	UK	N/A	183	CC23		N/A	Y	3	N/A
M10 240508	19965	2010	UK	N/A	1575	unassigned		F1-7	B	12	N/A
M10 240511	19966	2010	UK	N/A	4713	unassigned		F5-12	B	4	N/A
M10 240512	19967	2010	UK	N/A	41	CC41/44		F1-5	B	2	N/A
M10 240514	19968	2010	UK	N/A	11	CC11		F1-1	W	1	N/A
M10 240515	19969	2010	UK	N/A	269	CC269		F5-1	B	4	N/A
M10 240520	19970	2010	UK	N/A	1655	CC23		F4-1	Y	3	N/A
M10 240521	19971	2010	UK	N/A	3802	CC41/44		F1-15	B	2	N/A
M10 240522	19972	2010	UK	N/A	41	CC41/44		F1-5	B	2	N/A
M10 240525	19973	2010	UK	N/A	2931	CC32		F3-3	B	5	N/A
M10 240527	19974	2010	UK	N/A	269	CC269		F5-1	B	4	N/A
M10 240528	19975	2010	UK	N/A	7833	CC269		F5-12	B	4	N/A
M10 240530	19976	2010	UK	N/A	9813	CC23		F3-1	Y	3	N/A
M10 240531	19977	2010	UK	N/A	1655	CC23		F4-1	Y	3	N/A
M10 240532	19978	2010	UK	N/A	41	CC41/44		F1-5	B	2	N/A
M10 240534	19979	2010	UK	N/A	1655	CC23		F4-1	Y	3	N/A
M10 240536	19980	2010	UK	N/A	1655	CC23		F4-1	Y	3	N/A
M10 240540	19981	2010	UK	N/A	9814	CC23		F4-1	Y	3	N/A
M10 240546	19982	2010	UK	N/A	213	CC213		F5-5	B	6	N/A
M10 240547	19983	2010	UK	N/A	749	CC32		F5-1	B	5	N/A
M10 240548	19984	2010	UK	N/A	340	CC41/44		F1-5	B	2	N/A
M10 240549	19985	2010	UK	N/A	41	CC41/44		F5-5	B	2	N/A
M10 240550	19986	2010	UK	N/A	1163	CC269		F1-5	B	4	N/A
M10 240553	19987	2010	UK	N/A	1161	CC269		F5-12	B	4	N/A
M10 240556	19988	2010	UK	N/A	9815	CC41/44		F5-8	B	2	N/A
M10 240558	19989	2010	UK	N/A	1992	CC41/44		F1-5	B	2	N/A
M10 240559	19990	2010	UK	N/A	162	CC162		F5-9	B	13	N/A
M10 240566	19991	2010	UK	N/A	213	CC213		F5-5	B	6	N/A
M10 240568	19992	2010	UK	N/A	213	CC213		F5-5	B	6	N/A
M10 240569	19993	2010	UK	N/A	18	CC18		F1-25	B	17	N/A
M10 240570	19994	2010	UK	N/A	5357	CC41/44		F1-5	B	2	N/A
M10 240572	19995	2010	UK	N/A	1161	CC269		F5-12	B	4	N/A
M10 240578	19996	2010	UK	N/A	34	CC32		F5-1	B	5	N/A
M10 240579	19997	2010	UK	N/A	3687	unassigned		F3-27	B	64	N/A
[truncated: 3,754 more rows]
