# Supplementary material for: Using Neisseria meningitidis genomic diversity to inform outbreak strain identification
Source: PLoS Pathog. 2021 May 18;17(5):e1009586. doi: 10.1371/journal.ppat.1009586 (PMC8177650; doi:10.1371/journal.ppat.1009586)
Supplement: S2 Table — Values correspond to the ROC curves in S10 Fig, with “False Positive” defined as comparisons with outbreaks exceeding the threshold, and “True Positive” defined as comparisons among non-outbreak isolates exceeding the threshold. (XLSX) [file ppat.1009586.s002.xlsx]

## Sheet: SupTable2-thresholds
	Phylogenetic		cgMLST		kSNP 25		kSNP 251
OB percentile (1-FPR)	threshold	TPR	threshold	TPR	threshold	TPR	threshold	TPR
0.5	8.55e-07	0.979723	10	0.969337	11	0.978239	9	0.973294
0.8	1.87e-06	0.962413	19	0.933729	40	0.9273	14	0.94906
0.9	2.788e-06	0.947082	26	0.90999	66.9	0.907023	19	0.925816
0.95	3.5845e-06	0.941147	40	0.874876	144.7	0.854105	22.45	0.917409
0.99	7.4849e-06	0.890702	55.49	0.841246	247.45	0.828388	32.49	0.886746
1	1.272e-05	0.85361	72	0.823937	459	0.790307	48	0.850643
"positive" is exceeding the threshold; 'true positive' is a pair of non-ob isolates exceeding the threshold.
